# Supplementary material for: The effects of mutational processes and selection on driver mutations across cancer types
Source: Nat Commun. 2018 May 10;9:1857. doi: 10.1038/s41467-018-04208-6 (PMC5945620; doi:10.1038/s41467-018-04208-6)
Supplement: Supplementary file 4 — Supplementary Data 1 [file 41467_2018_4208_MOESM4_ESM.xlsx]

## Sheet: Sheet1
Associations between driver mutations and selected mutational signatures within cancer types
	mutation	gene	signature	annotation	disease	causal.channel	mutation.count	samples.in.tumour.type	mutation.frequency.in.tumour.type	q.value
	APC R213X (ACG>ATG)	APC	Signature.1	Spontaneous deamination of 5.methylcytosine	Colorectum	ACG>ATG	15	525	0.03	0.045
	ERBB2 S310F (TCC>TTC)	ERBB2	Signature.2	APOBEC	Bladder	TCC>TTC	22	509	0.04	0.00535
	PIK3CA E545K (TCA>TTA)	PIK3CA	Signature.2	APOBEC	Cervix	TCA>TTA	26	189	0.14	0.00898
	PIK3CA E542K (TCA>TTA)	PIK3CA	Signature.2	APOBEC	Breast	TCA>TTA	34	909	0.04	0.0106
	PIK3CA E545K (TCA>TTA)	PIK3CA	Signature.2	APOBEC	Breast	TCA>TTA	54	909	0.06	0.022
	PIK3CA E545K (TCA>TTA)	PIK3CA	Signature.2	APOBEC	Bladder	TCA>TTA	27	509	0.05	0.0247
	PIK3CA E542K (TCA>TTA)	PIK3CA	Signature.2	APOBEC	Lung Squamous	TCA>TTA	13	491	0.03	0.0286
	PIK3CA E545K (TCA>TTA)	PIK3CA	Signature.2	APOBEC	Head and Neck	TCA>TTA	28	610	0.05	0.0369
	PIK3CA E453K (TCT>TTT)	PIK3CA	Signature.2	APOBEC	Breast	TCT>TTT	6	909	0.01	0.0393
	CTNNB1 D32Y (TCC>TAC)	CTNNB1	Signature.4	Smoking	Liver	TCC>TAC	8	1110	0.01	0.0276
	KRAS G12C (CCA>CAA)	KRAS	Signature.4	Smoking	Lung Adeno	CCA>CAA	36	228	0.16	0.0393
	ALK R259P (GCG>GGG)	ALK	Signature.5	Unknown aetiology	Glioblastoma	GCG>GGG	5	389	0.01	0.0132
	PTPN11 S189A (TTC>TGC)	PTPN11	Signature.5	Unknown aetiology	Glioblastoma	TTC>TGC	4	389	0.01	0.0313
	HRAS Q61R (CTG>CCG)	HRAS	Signature.5	Unknown aetiology	Bladder	CTG>CCG	5	509	0.01	0.0393
	PTPN11 Y197X (ATA>AGA)	PTPN11	Signature.5	Unknown aetiology	Glioblastoma	ATA>AGA	4	389	0.01	0.0416
	KIT K642E (TTG>TCG)	KIT	Signature.5	Unknown aetiology	Melanoma	TTG>TCG	4	337	0.01	0.0466
	FBXW7 R465C (GCG>GTG)	FBXW7	Signature.6	dMMR	Colorectum	GCG>GTG	10	525	0.02	0.0134
	IDH1 R132H (ACG>ATG)	IDH1	Signature.6	dMMR	Glioma Low Grade	ACG>ATG	322	448	0.72	0.0276
	PTEN R130Q (TCG>TTG)	PTEN	Signature.10	POLE	Uterine Carcinoma	TCG>TTG	18	303	0.06	0.00148
	PIK3R1 R348X (TCG>TTG)	PIK3R1	Signature.10	POLE	Uterine Carcinoma	TCG>TTG	8	303	0.03	0.00344
	ARID1A R1989X (TCG>TTG)	ARID1A	Signature.10	POLE	Uterine Carcinoma	TCG>TTG	9	303	0.03	0.00372
	APC R2204X (TCG>TTG)	APC	Signature.10	POLE	Uterine Carcinoma	TCG>TTG	5	303	0.02	0.00898
	PTEN R130Q (TCG>TTG)	PTEN	Signature.10	POLE	Colorectum	TCG>TTG	4	525	0.01	0.0119
	SF3B1 R957Q (TCG>TTG)	SF3B1	Signature.10	POLE	Uterine Carcinoma	TCG>TTG	4	303	0.01	0.0132
	FUBP1 R430C (TCG>TTG)	FUBP1	Signature.10	POLE	Uterine Carcinoma	TCG>TTG	4	303	0.01	0.016
	PIK3CA R88Q (TCG>TTG)	PIK3CA	Signature.10	POLE	Colorectum	TCG>TTG	12	525	0.02	0.033
	APC R1114X (TCG>TTG)	APC	Signature.10	POLE	Colorectum	TCG>TTG	23	525	0.04	0.0333
	PIK3CA E545K (TCA>TTA)	PIK3CA	Signature.13	APOBEC	Head and Neck	TCA>TTA	28	610	0.05	0.0106
	PIK3CA E542K (TCA>TTA)	PIK3CA	Signature.13	APOBEC	Lung Squamous	TCA>TTA	13	491	0.03	0.0128
	PIK3CA E545K (TCA>TTA)	PIK3CA	Signature.13	APOBEC	Bladder	TCA>TTA	27	509	0.05	0.0278
	ATRX R1426X (GCG>GTG)	ATRX	Signature.14	Unknown aetiology	Glioma Low Grade	GCG>GTG	6	448	0.01	0.0456
	FBXW7 R465C (GCG>GTG)	FBXW7	Signature.15	dMMR	Stomach	GCG>GTG	9	441	0.02	0.00148
	KRAS G13D (GCC>GTC)	KRAS	Signature.15	dMMR	Stomach	GCC>GTC	11	441	0.02	0.0456
	CTNNB1 S37C (TCT>TGT)	CTNNB1	Signature.16	Unknown aetiology	Liver	TCT>TGT	10	1110	0.01	0.0393
	CTNNB1 S45Y (TCT>TAT)	CTNNB1	Signature.16	Unknown aetiology	Liver	TCT>TAT	9	1110	0.01	0.047
	PIK3CA H1047R (ATG>ACG)	PIK3CA	Signature.20	dMMR	Stomach	ATG>ACG	16	441	0.04	0.00074
	KRAS G13D (GCC>GTC)	KRAS	Signature.20	dMMR	Stomach	GCC>GTC	11	441	0.02	0.00898
	PIK3CA H1047R (ATG>ACG)	PIK3CA	Signature.21	Unknown aetiology	Stomach	ATG>ACG	16	441	0.04	0.0217
	CTNNB1 S37F (TCT>TTT)	CTNNB1	Signature.23	Unknown aetiology	Liver	TCT>TTT	11	1110	0.01	0.00736
	TP53 R249S (GCC>GAC)	TP53	Signature.24	Aflotoxin	Liver	GCC>GAC	16	1110	0.01	0.000101
	FBXW7 R465C (GCG>GTG)	FBXW7	Signature.26	dMMR	Stomach	GCG>GTG	9	441	0.02	0.000307
	PIK3CA H1047R (ATG>ACG)	PIK3CA	Signature.26	dMMR	Stomach	ATG>ACG	16	441	0.04	0.00074
	KRAS G12D (ACC>ATC)	KRAS	Signature.26	dMMR	Uterine Carcinoma	ACC>ATC	18	303	0.06	0.0146
