# Supplementary material for: The effects of mutational processes and selection on driver mutations across cancer types
Source: Nat Commun. 2018 May 10;9:1857. doi: 10.1038/s41467-018-04208-6 (PMC5945620; doi:10.1038/s41467-018-04208-6)
Supplement: Supplementary file 5 — Supplementary Data 2 [file 41467_2018_4208_MOESM5_ESM.xlsx]

## Sheet: Sheet1
Associations between driver mutations and all mutational signatures within cancer types
	mutation	gene	signature	mechanistic.basis	annotation	disease	causal.channel	mutation.count	samples.in.tumour.type	mutation.frequency	q.value
	KIT K642E (TTG>TCG)	KIT	Signature.1	FALSE	Spontaneous deamination of 5.methylcytosine	Melanoma	TTG>TCG	4	337	0.01	0.0126
	ERBB2 S310F (TCC>TTC)	ERBB2	Signature.2	TRUE	APOBEC	Bladder	TCC>TTC	22	509	0.04	0.0093
	PIK3CA E545K (TCA>TTA)	PIK3CA	Signature.2	TRUE	APOBEC	Cervix	TCA>TTA	26	189	0.14	0.0159
	PIK3CA E542K (TCA>TTA)	PIK3CA	Signature.2	TRUE	APOBEC	Breast	TCA>TTA	34	909	0.04	0.0205
	PIK3CA E545K (TCA>TTA)	PIK3CA	Signature.2	TRUE	APOBEC	Breast	TCA>TTA	54	909	0.06	0.0454
	IDH1 R132H (ACG>ATG)	IDH1	Signature.5	FALSE	Unknown aetiology	Glioma Low Grade	ACG>ATG	322	448	0.72	5.78e-07
	IDH1 R132H (ACG>ATG)	IDH1	Signature.5	FALSE	Unknown aetiology	Glioblastoma	ACG>ATG	23	389	0.06	0.000247
	SMAD4 E374K (TCT>TTT)	SMAD4	Signature.5	FALSE	Unknown aetiology	Glioblastoma	TCT>TTT	5	389	0.01	0.0257
	ALK R259P (GCG>GGG)	ALK	Signature.5	TRUE	Unknown aetiology	Glioblastoma	GCG>GGG	5	389	0.01	0.0258
	BRAF V600E (GTG>GAG)	BRAF	Signature.6	FALSE	dMMR	Colorectum	GTG>GAG	33	525	0.06	3.88e-08
	CTNNB1 T41A (GTA>GCA)	CTNNB1	Signature.6	FALSE	dMMR	Colorectum	GTA>GCA	6	525	0.01	0.025
	FBXW7 R465C (GCG>GTG)	FBXW7	Signature.6	TRUE	dMMR	Colorectum	GCG>GTG	10	525	0.02	0.0268
	PTEN R130Q (TCG>TTG)	PTEN	Signature.10	TRUE	POLE	Uterine Carcinoma	TCG>TTG	18	303	0.06	0.00274
	PIK3R1 R348X (TCG>TTG)	PIK3R1	Signature.10	TRUE	POLE	Uterine Carcinoma	TCG>TTG	8	303	0.03	0.00677
	ARID1A R1989X (TCG>TTG)	ARID1A	Signature.10	TRUE	POLE	Uterine Carcinoma	TCG>TTG	9	303	0.03	0.00708
	APC R2204X (TCG>TTG)	APC	Signature.10	TRUE	POLE	Uterine Carcinoma	TCG>TTG	5	303	0.02	0.0163
	PTEN R130Q (TCG>TTG)	PTEN	Signature.10	TRUE	POLE	Colorectum	TCG>TTG	4	525	0.01	0.0236
	SF3B1 R957Q (TCG>TTG)	SF3B1	Signature.10	TRUE	POLE	Uterine Carcinoma	TCG>TTG	4	303	0.01	0.0257
	FUBP1 R430C (TCG>TTG)	FUBP1	Signature.10	TRUE	POLE	Uterine Carcinoma	TCG>TTG	4	303	0.01	0.032
	ERBB2 S310F (TCC>TTC)	ERBB2	Signature.13	FALSE	APOBEC	Bladder	TCC>TTC	22	509	0.04	0.00708
	PIK3CA E545K (TCA>TTA)	PIK3CA	Signature.13	TRUE	APOBEC	Head and Neck	TCA>TTA	28	610	0.05	0.0205
	PIK3CA E542K (TCA>TTA)	PIK3CA	Signature.13	TRUE	APOBEC	Lung Squamous	TCA>TTA	13	491	0.03	0.025
	PPP2R1A P179R (CCC>CGC)	PPP2R1A	Signature.13	FALSE	APOBEC	Uterine Carcinoma	CCC>CGC	12	303	0.04	0.0276
	PIK3CA H1047R (ATG>ACG)	PIK3CA	Signature.15	FALSE	dMMR	Stomach	ATG>ACG	16	441	0.04	0.00114
	FBXW7 R465C (GCG>GTG)	FBXW7	Signature.15	TRUE	dMMR	Stomach	GCG>GTG	9	441	0.02	0.00258
	PIK3CA H1047R (ATG>ACG)	PIK3CA	Signature.20	TRUE	dMMR	Stomach	ATG>ACG	16	441	0.04	0.00114
	FBXW7 R465C (GCG>GTG)	FBXW7	Signature.20	FALSE	dMMR	Stomach	GCG>GTG	9	441	0.02	0.0124
	KRAS G13D (GCC>GTC)	KRAS	Signature.20	TRUE	dMMR	Stomach	GCC>GTC	11	441	0.02	0.0164
	PIK3CA H1047R (ATG>ACG)	PIK3CA	Signature.21	TRUE	Unknown aetiology	Stomach	ATG>ACG	16	441	0.04	0.044
	CTNNB1 D32G (GTC>GCC)	CTNNB1	Signature.22	FALSE	Aristolochic acid	Liver	GTC>GCC	12	1110	0.01	0.00727
	CTNNB1 S37F (TCT>TTT)	CTNNB1	Signature.23	TRUE	Unknown aetiology	Liver	TCT>TTT	11	1110	0.01	0.0126
	TP53 R249S (GCC>GAC)	TP53	Signature.24	TRUE	Aflotoxin	Liver	GCC>GAC	16	1110	0.01	0.000104
	FBXW7 R465C (GCG>GTG)	FBXW7	Signature.26	TRUE	dMMR	Stomach	GCG>GTG	9	441	0.02	0.00038
	PIK3CA H1047R (ATG>ACG)	PIK3CA	Signature.26	TRUE	dMMR	Stomach	ATG>ACG	16	441	0.04	0.00114
	KRAS G13D (GCC>GTC)	KRAS	Signature.26	FALSE	dMMR	Stomach	GCC>GTC	11	441	0.02	0.00727
	KRAS G12D (ACC>ATC)	KRAS	Signature.26	TRUE	dMMR	Uterine Carcinoma	ACC>ATC	18	303	0.06	0.0287
	PTEN R233X (ACG>ATG)	PTEN	Signature.26	FALSE	dMMR	Uterine Carcinoma	ACG>ATG	15	303	0.05	0.0474
