# Supplementary material for: The effects of mutational processes and selection on driver mutations across cancer types
Source: Nat Commun. 2018 May 10;9:1857. doi: 10.1038/s41467-018-04208-6 (PMC5945620; doi:10.1038/s41467-018-04208-6)
Supplement: Supplementary file 6 — Supplementary Data 3 [file 41467_2018_4208_MOESM6_ESM.xlsx]

## Sheet: Sheet1
Mutations in each gene considered for differential selection analyses
	gene	mutation
	TP53	TP53 R248Q (CCG>CTG)
	TP53	TP53 R248W (CCG>CTG)
	TP53	TP53 R175H (GCG>GTG)
	TP53	TP53 H179R (ATG>ACG)
	TP53	TP53 R273C (GCG>GTG)
	TP53	TP53 R213X (TCG>TTG)
	TP53	TP53 Y220C (ATA>ACA)
	TP53	TP53 R196X (CCG>CTG)
	TP53	TP53 R306X (GCG>GTG)
	TP53	TP53 R342X (CCG>CTG)
	TP53	TP53 G245S (CCG>CTG)
	TP53	TP53 R282W (CCG>CTG)
	TP53	TP53 R273H (ACG>ATG)
	TP53	TP53 V157F (ACG>AAG)
	KRAS	KRAS G12S (CCA>CTA)
	KRAS	KRAS G12V (ACC>AAC)
	KRAS	KRAS G12D (ACC>ATC)
	KRAS	KRAS G13D (GCC>GTC)
	KRAS	KRAS Q61H (CTT>CGT)
	KRAS	KRAS G12A (ACC>AGC)
	KRAS	KRAS G12C (CCA>CAA)
	KRAS	KRAS A146T (GCT>GTT)
	KRAS	KRAS G12R (CCA>CGA)
	KRAS	KRAS Q61H (CTT>CAT)
	NRAS	NRAS G13D (ACC>ATC)
	NRAS	NRAS G12D (ACC>ATC)
	NRAS	NRAS Q61H (CTT>CAT)
	NRAS	NRAS G12C (CCT>CAT)
	NRAS	NRAS Q61K (ACA>AAA)
	NRAS	NRAS G13R (CCA>CGA)
	NRAS	NRAS Q61R (TTG>TCG)
	NRAS	NRAS Q61L (TTG>TAG)
	PIK3CA	PIK3CA H1047R (ATG>ACG)
	PIK3CA	PIK3CA N345K (ATG>AAG)
	PIK3CA	PIK3CA E545K (TCA>TTA)
	PIK3CA	PIK3CA E542K (TCA>TTA)
	PIK3CA	PIK3CA H1047L (ATG>AAG)
	PIK3CA	PIK3CA E726K (TCA>TTA)
	PIK3CA	PIK3CA R88Q (TCG>TTG)
	PIK3CA	PIK3CA Q546K (GCA>GAA)
	PIK3CA	PIK3CA Q546R (CTG>CCG)
	PIK3CA	PIK3CA E453K (TCT>TTT)
	PIK3CA	PIK3CA G118D (ACC>ATC)
	PIK3CA	PIK3CA C420R (CTG>CCG)
	CTNNB1	CTNNB1 S45F (TCT>TTT)
	CTNNB1	CTNNB1 S45P (TTC>TCC)
	CTNNB1	CTNNB1 G34V (TCC>TAC)
	CTNNB1	CTNNB1 T41A (GTA>GCA)
	CTNNB1	CTNNB1 G34E (TCC>TTC)
	CTNNB1	CTNNB1 G34R (CCA>CTA)
	CTNNB1	CTNNB1 H36P (ATG>AGG)
	CTNNB1	CTNNB1 K335I (TTT>TAT)
	CTNNB1	CTNNB1 T41I (ACC>ATC)
	CTNNB1	CTNNB1 S37F (TCT>TTT)
	CTNNB1	CTNNB1 S37C (TCT>TGT)
	CTNNB1	CTNNB1 S33F (TCT>TTT)
	CTNNB1	CTNNB1 D32G (GTC>GCC)
	CTNNB1	CTNNB1 S33C (TCT>TGT)
	CTNNB1	CTNNB1 S33P (CTC>CCC)
	CTNNB1	CTNNB1 D32Y (TCC>TAC)
	CTNNB1	CTNNB1 S37P (TTC>TCC)
	CTNNB1	CTNNB1 D32V (GTC>GAC)
	CTNNB1	CTNNB1 S33Y (TCT>TAT)
	CTNNB1	CTNNB1 I35S (ATC>AGC)
	CTNNB1	CTNNB1 S45Y (TCT>TAT)
	CTNNB1	CTNNB1 D32N (TCC>TTC)
	SMAD4	SMAD4 R361C (TCG>TTG)
	SMAD4	SMAD4 R361H (GCG>GTG)
	SMAD4	SMAD4 E374K (TCT>TTT)
	SMAD4	SMAD4 R445X (TCG>TTG)
	SMAD4	SMAD4 R135X (ACG>ATG)
	BRAF	BRAF D594G (ATC>ACC)
	BRAF	BRAF N581S (ATC>ACC)
	BRAF	BRAF G469A (TCC>TGC)
	BRAF	BRAF V600E (GTG>GAG)
	BRAF	BRAF D594N (TCA>TTA)
	BRAF	BRAF K601E (TTC>TCC)
	BRAF	BRAF G466E (TCC>TTC)
	IDH1	IDH1 R132C (TCG>TTG)
	IDH1	IDH1 R132H (ACG>ATG)
	IDH1	IDH1 R132S (TCG>TAG)
	IDH1	IDH1 R132G (TCG>TGG)
	IDH2	IDH2 R140Q (CCG>CTG)
	IDH2	IDH2 R140W (CCG>CTG)
	IDH2	IDH2 R172K (CCT>CTT)
	IDH2	IDH2 K48N (GCT>GAT)
	IDH2	IDH2 E208X (TCC>TAC)
	IDH2	IDH2 M411I (TCA>TAA)
	IDH2	IDH2 G137E (TCC>TTC)
	IDH2	IDH2 R172S (GCC>GGC)
	IDH2	IDH2 R172M (CCT>CAT)
	IDH2	IDH2 I168S (ATC>AGC)
	IDH2	IDH2 G383V (CCC>CAC)
	IDH2	IDH2 K251N (TCT>TAT)
	IDH2	IDH2 V217M (ACG>ATG)
	IDH2	IDH2 G302S (CCC>CTC)
	IDH2	IDH2 R172W (CTG>CAG)
	IDH2	IDH2 R172S (GCC>GAC)
	IDH2	IDH2 R172G (CTG>CCG)
	IDH2	IDH2 D277N (TCG>TTG)
	IDH2	IDH2 D187V (GTC>GAC)
	IDH2	IDH2 T27A (GTC>GCC)
	IDH2	IDH2 R60H (ACG>ATG)
	IDH2	IDH2 G417V (GCC>GAC)
	IDH2	IDH2 G220D (GCC>GTC)
	IDH2	IDH2 L289I (GCT>GAT)
	IDH2	IDH2 V195I (ACC>ATC)
	IDH2	IDH2 W375X (CCA>CTA)
	IDH2	IDH2 R60G (CCG>CGG)
	IDH2	IDH2 F270S (TTT>TCT)
	IDH2	IDH2 N156S (GTT>GCT)
	IDH2	IDH2 E52X (TCC>TAC)
	IDH2	IDH2 R362W (CCG>CTG)
	IDH2	IDH2 I419T (ATT>ACT)
	IDH2	IDH2 W63X (CCA>CTA)
	IDH2	IDH2 V217L (ACG>AAG)
	IDH2	IDH2 R382G (CCG>CGG)
	IDH2	IDH2 V315G (GTG>GGG)
	IDH2	IDH2 G302D (ACC>ATC)
	IDH2	IDH2 G201D (GCC>GTC)
	IDH2	IDH2 L143M (CCT>CAT)
	IDH2	IDH2 K133R (TTT>TCT)
	IDH2	IDH2 G421S (CCG>CTG)
	IDH2	IDH2 K280N (TCT>TAT)
	IDH2	IDH2 E268D (TCT>TAT)
	IDH2	IDH2 I228L (ATG>AGG)
	IDH2	IDH2 A370T (GCG>GTG)
	IDH2	IDH2 R159H (GCG>GTG)
	IDH2	IDH2 D83V (GTC>GAC)
	APC	APC R2204X (TCG>TTG)
	APC	APC R216X (GCG>GTG)
	APC	APC R1450X (GCG>GTG)
	APC	APC R213X (ACG>ATG)
	APC	APC R499X (ACG>ATG)
	APC	APC R876X (GCG>GTG)
	APC	APC R1114X (TCG>TTG)
	APC	APC Q1378X (TCA>TTA)
	APC	APC R232X (ACG>ATG)
