# Supplementary material for: The effects of mutational processes and selection on driver mutations across cancer types
Source: Nat Commun. 2018 May 10;9:1857. doi: 10.1038/s41467-018-04208-6 (PMC5945620; doi:10.1038/s41467-018-04208-6)
Supplement: Supplementary file 7 — Supplementary Data 4 [file 41467_2018_4208_MOESM7_ESM.xlsx]

## Sheet: Sheet1
Pairs of mutations within a gene with frequencies significantly different from expectation based on mutational signatures
	set	mutation1	n.mutation1	mutation2	n.mutation2	disease	q.value
	KRAS	KRAS G12V (ACC>AAC)	166	KRAS G12S (CCA>CTA)	1	Pancreas	0
	KRAS	KRAS G12R (CCA>CGA)	97	KRAS G12S (CCA>CTA)	1	Pancreas	0
	KRAS	KRAS G12V (ACC>AAC)	166	KRAS G13D (GCC>GTC)	2	Pancreas	0
	KRAS	KRAS G12V (ACC>AAC)	166	KRAS G12A (ACC>AGC)	4	Pancreas	0
	KRAS	KRAS G12V (ACC>AAC)	166	KRAS G12C (CCA>CAA)	5	Pancreas	0
	KRAS	KRAS G12V (ACC>AAC)	166	KRAS A146T (GCT>GTT)	0	Pancreas	0
	KRAS	KRAS G12D (ACC>ATC)	208	KRAS G12A (ACC>AGC)	4	Pancreas	0
	KRAS	KRAS G12D (ACC>ATC)	208	KRAS A146T (GCT>GTT)	0	Pancreas	0
	KRAS	KRAS G12R (CCA>CGA)	97	KRAS G13D (GCC>GTC)	2	Pancreas	0
	KRAS	KRAS G12R (CCA>CGA)	97	KRAS G12A (ACC>AGC)	4	Pancreas	0
	KRAS	KRAS G12R (CCA>CGA)	97	KRAS G12C (CCA>CAA)	5	Pancreas	0
	NRAS	NRAS Q61K (ACA>AAA)	30	NRAS G13D (ACC>ATC)	1	Melanoma	0
	NRAS	NRAS Q61R (TTG>TCG)	38	NRAS G13D (ACC>ATC)	1	Melanoma	0
	NRAS	NRAS Q61K (ACA>AAA)	30	NRAS G12D (ACC>ATC)	1	Melanoma	0
	NRAS	NRAS Q61R (TTG>TCG)	38	NRAS G12D (ACC>ATC)	1	Melanoma	0
	PIK3CA	PIK3CA H1047R (ATG>ACG)	112	PIK3CA E545K (TCA>TTA)	51	Breast	0
	PIK3CA	PIK3CA H1047R (ATG>ACG)	112	PIK3CA E542K (TCA>TTA)	32	Breast	0
	PIK3CA	PIK3CA H1047R (ATG>ACG)	112	PIK3CA E726K (TCA>TTA)	1	Breast	0
	PIK3CA	PIK3CA H1047R (ATG>ACG)	112	PIK3CA R88Q (TCG>TTG)	1	Breast	0
	PIK3CA	PIK3CA H1047R (ATG>ACG)	112	PIK3CA G118D (ACC>ATC)	4	Breast	0
	PIK3CA	PIK3CA N345K (ATG>AAG)	12	PIK3CA R88Q (TCG>TTG)	1	Breast	0
	PIK3CA	PIK3CA E545K (TCA>TTA)	24	PIK3CA R88Q (TCG>TTG)	12	Colorectum	0
	BRAF	BRAF V600E (GTG>GAG)	33	BRAF N581S (ATC>ACC)	0	Colorectum	0
	BRAF	BRAF V600E (GTG>GAG)	129	BRAF D594G (ATC>ACC)	0	Melanoma	0
	BRAF	BRAF V600E (GTG>GAG)	129	BRAF N581S (ATC>ACC)	1	Melanoma	0
	BRAF	BRAF V600E (GTG>GAG)	129	BRAF G469A (TCC>TGC)	0	Melanoma	0
	BRAF	BRAF V600E (GTG>GAG)	129	BRAF K601E (TTC>TCC)	5	Melanoma	0
	BRAF	BRAF V600E (GTG>GAG)	107	BRAF K601E (TTC>TCC)	0	Thyroid	0
	IDH1	IDH1 R132H (ACG>ATG)	322	IDH1 R132C (TCG>TTG)	14	Glioma Low Grade	0
	KRAS	KRAS G12D (ACC>ATC)	208	KRAS Q61H (CTT>CAT)	7	Pancreas	1.72e-17
	BRAF	BRAF V600E (GTG>GAG)	107	BRAF G469A (TCC>TGC)	0	Thyroid	2.19e-16
	BRAF	BRAF V600E (GTG>GAG)	107	BRAF D594N (TCA>TTA)	0	Thyroid	1.42e-15
	BRAF	BRAF V600E (GTG>GAG)	107	BRAF D594G (ATC>ACC)	0	Thyroid	1.94e-15
	BRAF	BRAF V600E (GTG>GAG)	107	BRAF N581S (ATC>ACC)	0	Thyroid	1.94e-15
	BRAF	BRAF V600E (GTG>GAG)	33	BRAF D594G (ATC>ACC)	1	Colorectum	2.16e-15
	PIK3CA	PIK3CA H1047R (ATG>ACG)	15	PIK3CA R88Q (TCG>TTG)	3	Head and Neck	3.65e-15
	KRAS	KRAS G12D (ACC>ATC)	208	KRAS G12C (CCA>CAA)	5	Pancreas	3.65e-15
	BRAF	BRAF V600E (GTG>GAG)	33	BRAF D594N (TCA>TTA)	2	Colorectum	4.13e-15
	PIK3CA	PIK3CA H1047R (ATG>ACG)	112	PIK3CA Q546R (CTG>CCG)	4	Breast	4.86e-15
	BRAF	BRAF V600E (GTG>GAG)	33	BRAF K601E (TTC>TCC)	0	Colorectum	4.87e-15
	KRAS	KRAS G12R (CCA>CGA)	97	KRAS Q61H (CTT>CAT)	7	Pancreas	5.33e-15
	PIK3CA	PIK3CA H1047R (ATG>ACG)	112	PIK3CA C420R (CTG>CCG)	3	Breast	9.44e-15
	BRAF	BRAF V600E (GTG>GAG)	33	BRAF G466E (TCC>TTC)	0	Colorectum	9.44e-15
	PIK3CA	PIK3CA E542K (TCA>TTA)	32	PIK3CA R88Q (TCG>TTG)	1	Breast	9.44e-15
	KRAS	KRAS G12R (CCA>CGA)	97	KRAS A146T (GCT>GTT)	0	Pancreas	1.49e-14
	PIK3CA	PIK3CA H1047R (ATG>ACG)	112	PIK3CA E453K (TCT>TTT)	3	Breast	1.94e-14
	PIK3CA	PIK3CA E545K (TCA>TTA)	51	PIK3CA R88Q (TCG>TTG)	1	Breast	2.41e-14
	KRAS	KRAS G12D (ACC>ATC)	208	KRAS G12S (CCA>CTA)	1	Pancreas	2.84e-14
	KRAS	KRAS G12V (ACC>AAC)	166	KRAS Q61H (CTT>CAT)	7	Pancreas	4.11e-14
	BRAF	BRAF V600E (GTG>GAG)	107	BRAF G466E (TCC>TTC)	0	Thyroid	5.54e-14
	PIK3CA	PIK3CA H1047R (ATG>ACG)	112	PIK3CA Q546K (GCA>GAA)	3	Breast	5.95e-14
	PIK3CA	PIK3CA H1047R (ATG>ACG)	15	PIK3CA R88Q (TCG>TTG)	11	Uterine Carcinoma	9.73e-14
	KRAS	KRAS G12D (ACC>ATC)	208	KRAS G13D (GCC>GTC)	2	Pancreas	1.08e-13
	BRAF	BRAF V600E (GTG>GAG)	129	BRAF D594N (TCA>TTA)	1	Melanoma	3.03e-13
	BRAF	BRAF V600E (GTG>GAG)	129	BRAF G466E (TCC>TTC)	3	Melanoma	3.12e-13
	KRAS	KRAS G12R (CCA>CGA)	97	KRAS Q61H (CTT>CGT)	19	Pancreas	3.85e-13
	IDH2	IDH2 R172K (CCT>CTT)	10	IDH2 V217M (ACG>ATG)	0	Glioma Low Grade	6.72e-13
	IDH2	IDH2 R172K (CCT>CTT)	10	IDH2 R60H (ACG>ATG)	0	Glioma Low Grade	6.72e-13
	PIK3CA	PIK3CA E545K (TCA>TTA)	51	PIK3CA E726K (TCA>TTA)	1	Breast	7.6e-13
	PIK3CA	PIK3CA N345K (ATG>AAG)	12	PIK3CA E726K (TCA>TTA)	1	Breast	2.45e-12
	KRAS	KRAS Q61H (CTT>CGT)	19	KRAS G13D (GCC>GTC)	2	Pancreas	3.12e-12
	NRAS	NRAS Q61L (TTG>TAG)	10	NRAS G12D (ACC>ATC)	1	Melanoma	4.05e-12
	KRAS	KRAS Q61H (CTT>CGT)	19	KRAS A146T (GCT>GTT)	0	Pancreas	4.07e-12
	PIK3CA	PIK3CA H1047L (ATG>AAG)	8	PIK3CA R88Q (TCG>TTG)	1	Breast	5.35e-12
	IDH2	IDH2 R172K (CCT>CTT)	10	IDH2 A370T (GCG>GTG)	0	Glioma Low Grade	1.37e-11
	IDH2	IDH2 R172K (CCT>CTT)	10	IDH2 R159H (GCG>GTG)	0	Glioma Low Grade	1.37e-11
	NRAS	NRAS Q61L (TTG>TAG)	10	NRAS G13D (ACC>ATC)	1	Melanoma	2.17e-11
	PIK3CA	PIK3CA H1047R (ATG>ACG)	15	PIK3CA R88Q (TCG>TTG)	6	Stomach	3.08e-11
	NRAS	NRAS Q61K (ACA>AAA)	30	NRAS G12C (CCT>CAT)	0	Melanoma	6.61e-11
	IDH2	IDH2 R172K (CCT>CTT)	10	IDH2 R140Q (CCG>CTG)	0	Glioma Low Grade	1.26e-10
	IDH2	IDH2 R172K (CCT>CTT)	10	IDH2 R140W (CCG>CTG)	0	Glioma Low Grade	1.26e-10
	IDH2	IDH2 R172K (CCT>CTT)	10	IDH2 R362W (CCG>CTG)	0	Glioma Low Grade	1.26e-10
	IDH2	IDH2 R172K (CCT>CTT)	10	IDH2 G421S (CCG>CTG)	0	Glioma Low Grade	1.26e-10
	PIK3CA	PIK3CA E545K (TCA>TTA)	24	PIK3CA G118D (ACC>ATC)	0	Colorectum	1.75e-10
	PIK3CA	PIK3CA E542K (TCA>TTA)	10	PIK3CA R88Q (TCG>TTG)	12	Colorectum	3.08e-10
	IDH2	IDH2 R172K (CCT>CTT)	10	IDH2 D277N (TCG>TTG)	0	Glioma Low Grade	3.12e-10
	KRAS	KRAS Q61H (CTT>CGT)	19	KRAS G12S (CCA>CTA)	1	Pancreas	3.37e-10
	PIK3CA	PIK3CA E545K (TCA>TTA)	23	PIK3CA R88Q (TCG>TTG)	0	Cervix	4.94e-10
	TP53	TP53 R273C (GCG>GTG)	48	TP53 R306X (GCG>GTG)	3	Glioma Low Grade	5.14e-10
	PIK3CA	PIK3CA E545K (TCA>TTA)	27	PIK3CA R88Q (TCG>TTG)	3	Head and Neck	5.43e-10
	CTNNB1	CTNNB1 H36P (ATG>AGG)	18	CTNNB1 G34R (CCA>CTA)	4	Liver	1.25e-09
	NRAS	NRAS Q61K (ACA>AAA)	30	NRAS Q61H (CTT>CAT)	2	Melanoma	1.46e-09
	PIK3CA	PIK3CA E545K (TCA>TTA)	13	PIK3CA R88Q (TCG>TTG)	11	Uterine Carcinoma	2.66e-09
	TP53	TP53 R273C (GCG>GTG)	48	TP53 R342X (CCG>CTG)	1	Glioma Low Grade	3.17e-09
	NRAS	NRAS Q61R (TTG>TCG)	38	NRAS G12C (CCT>CAT)	0	Melanoma	5.12e-09
	PIK3CA	PIK3CA E545K (TCA>TTA)	13	PIK3CA R88Q (TCG>TTG)	0	Oesophagus	6.49e-09
	BRAF	BRAF V600E (GTG>GAG)	33	BRAF G469A (TCC>TGC)	1	Colorectum	1.72e-08
	KRAS	KRAS G12V (ACC>AAC)	15	KRAS A146T (GCT>GTT)	0	Uterine Carcinoma	2e-08
	KRAS	KRAS G12D (ACC>ATC)	208	KRAS Q61H (CTT>CGT)	19	Pancreas	2.14e-08
	KRAS	KRAS G12V (ACC>AAC)	166	KRAS Q61H (CTT>CGT)	19	Pancreas	2.34e-08
	PIK3CA	PIK3CA H1047L (ATG>AAG)	8	PIK3CA E726K (TCA>TTA)	1	Breast	2.49e-08
	PIK3CA	PIK3CA N345K (ATG>AAG)	12	PIK3CA E453K (TCT>TTT)	3	Breast	2.97e-08
	CTNNB1	CTNNB1 S45P (TTC>TCC)	32	CTNNB1 G34R (CCA>CTA)	4	Liver	3.08e-08
	KRAS	KRAS G12V (ACC>AAC)	32	KRAS A146T (GCT>GTT)	11	Colorectum	3.82e-08
	TP53	TP53 R273C (GCG>GTG)	48	TP53 R175H (GCG>GTG)	6	Glioma Low Grade	3.86e-08
	KRAS	KRAS G12C (CCA>CAA)	36	KRAS G13D (GCC>GTC)	0	Lung Adeno	4.44e-08
	PIK3CA	PIK3CA E545K (TCA>TTA)	26	PIK3CA R88Q (TCG>TTG)	2	Bladder	6.05e-08
	BRAF	BRAF K601E (TTC>TCC)	5	BRAF G466E (TCC>TTC)	3	Melanoma	7.17e-08
	TP53	TP53 Y220C (ATA>ACA)	12	TP53 G245S (CCG>CTG)	1	Ovary	8.55e-08
	TP53	TP53 R273C (GCG>GTG)	48	TP53 R213X (TCG>TTG)	1	Glioma Low Grade	9.95e-08
	KRAS	KRAS G12D (ACC>ATC)	44	KRAS A146T (GCT>GTT)	11	Colorectum	1e-07
	NRAS	NRAS Q61R (TTG>TCG)	38	NRAS Q61H (CTT>CAT)	2	Melanoma	1.08e-07
	PIK3CA	PIK3CA H1047R (ATG>ACG)	112	PIK3CA H1047L (ATG>AAG)	8	Breast	1.19e-07
	PIK3CA	PIK3CA E542K (TCA>TTA)	9	PIK3CA R88Q (TCG>TTG)	11	Uterine Carcinoma	1.53e-07
	PIK3CA	PIK3CA E542K (TCA>TTA)	32	PIK3CA E726K (TCA>TTA)	1	Breast	1.54e-07
	PIK3CA	PIK3CA E542K (TCA>TTA)	19	PIK3CA R88Q (TCG>TTG)	3	Head and Neck	1.63e-07
	TP53	TP53 Y220C (ATA>ACA)	12	TP53 R282W (CCG>CTG)	2	Ovary	1.69e-07
	PIK3CA	PIK3CA E545K (TCA>TTA)	11	PIK3CA R88Q (TCG>TTG)	6	Stomach	1.85e-07
	PIK3CA	PIK3CA H1047R (ATG>ACG)	15	PIK3CA E726K (TCA>TTA)	2	Head and Neck	1.93e-07
	TP53	TP53 R273C (GCG>GTG)	48	TP53 R273H (ACG>ATG)	10	Glioma Low Grade	2.1e-07
	TP53	TP53 R273C (GCG>GTG)	48	TP53 R196X (CCG>CTG)	3	Glioma Low Grade	2.24e-07
	CTNNB1	CTNNB1 H36P (ATG>AGG)	18	CTNNB1 D32Y (TCC>TAC)	8	Liver	2.71e-07
	CTNNB1	CTNNB1 H36P (ATG>AGG)	18	CTNNB1 D32N (TCC>TTC)	7	Liver	4.55e-07
	CTNNB1	CTNNB1 H36P (ATG>AGG)	18	CTNNB1 G34E (TCC>TTC)	7	Liver	6.84e-07
	KRAS	KRAS G12C (CCA>CAA)	36	KRAS A146T (GCT>GTT)	0	Lung Adeno	7.55e-07
	KRAS	KRAS G12D (ACC>ATC)	18	KRAS A146T (GCT>GTT)	0	Uterine Carcinoma	8.97e-07
	PIK3CA	PIK3CA H1047R (ATG>ACG)	9	PIK3CA R88Q (TCG>TTG)	12	Colorectum	9.07e-07
	TP53	TP53 Y220C (ATA>ACA)	8	TP53 R282W (CCG>CTG)	0	Breast	1.12e-06
	CTNNB1	CTNNB1 H36P (ATG>AGG)	18	CTNNB1 S33P (CTC>CCC)	9	Liver	1.29e-06
	CTNNB1	CTNNB1 H36P (ATG>AGG)	18	CTNNB1 S37P (TTC>TCC)	6	Liver	1.37e-06
	TP53	TP53 R273C (GCG>GTG)	48	TP53 G245S (CCG>CTG)	4	Glioma Low Grade	1.62e-06
	PIK3CA	PIK3CA H1047R (ATG>ACG)	15	PIK3CA E726K (TCA>TTA)	0	Uterine Carcinoma	1.68e-06
	TP53	TP53 Y220C (ATA>ACA)	12	TP53 R273H (ACG>ATG)	11	Ovary	1.9e-06
	PIK3CA	PIK3CA E545K (TCA>TTA)	24	PIK3CA E453K (TCT>TTT)	0	Colorectum	2.04e-06
	KRAS	KRAS G12C (CCA>CAA)	36	KRAS G12S (CCA>CTA)	2	Lung Adeno	2.19e-06
	KRAS	KRAS G12V (ACC>AAC)	15	KRAS G13D (GCC>GTC)	7	Uterine Carcinoma	2.27e-06
	TP53	TP53 R248Q (CCG>CTG)	11	TP53 R213X (TCG>TTG)	0	Bladder	2.44e-06
	PIK3CA	PIK3CA H1047R (ATG>ACG)	6	PIK3CA R88Q (TCG>TTG)	2	Bladder	3.03e-06
	TP53	TP53 R175H (GCG>GTG)	28	TP53 R342X (CCG>CTG)	0	Colorectum	3.21e-06
	TP53	TP53 Y220C (ATA>ACA)	12	TP53 R213X (TCG>TTG)	2	Ovary	3.21e-06
	BRAF	BRAF K601E (TTC>TCC)	5	BRAF D594N (TCA>TTA)	1	Melanoma	4.1e-06
	TP53	TP53 Y220C (ATA>ACA)	12	TP53 R196X (CCG>CTG)	4	Ovary	4.82e-06
	CTNNB1	CTNNB1 S45P (TTC>TCC)	32	CTNNB1 D32Y (TCC>TAC)	8	Liver	4.85e-06
	CTNNB1	CTNNB1 H36P (ATG>AGG)	18	CTNNB1 T41I (ACC>ATC)	8	Liver	5.17e-06
	TP53	TP53 R273C (GCG>GTG)	48	TP53 R248W (CCG>CTG)	5	Glioma Low Grade	5.33e-06
	TP53	TP53 Y220C (ATA>ACA)	8	TP53 G245S (CCG>CTG)	1	Breast	5.43e-06
	CTNNB1	CTNNB1 T41A (GTA>GCA)	44	CTNNB1 G34R (CCA>CTA)	4	Liver	5.84e-06
	PIK3CA	PIK3CA N345K (ATG>AAG)	5	PIK3CA R88Q (TCG>TTG)	6	Stomach	6.04e-06
	TP53	TP53 Y220C (ATA>ACA)	12	TP53 R306X (GCG>GTG)	4	Ovary	6.18e-06
	CTNNB1	CTNNB1 H36P (ATG>AGG)	18	CTNNB1 D32G (GTC>GCC)	12	Liver	6.89e-06
	TP53	TP53 Y220C (ATA>ACA)	8	TP53 R248Q (CCG>CTG)	1	Breast	7.51e-06
	PIK3CA	PIK3CA E545K (TCA>TTA)	24	PIK3CA Q546K (GCA>GAA)	1	Colorectum	7.77e-06
	PIK3CA	PIK3CA H1047R (ATG>ACG)	112	PIK3CA N345K (ATG>AAG)	12	Breast	7.78e-06
	CTNNB1	CTNNB1 H36P (ATG>AGG)	18	CTNNB1 S33F (TCT>TTT)	6	Liver	8.1e-06
	PIK3CA	PIK3CA H1047L (ATG>AAG)	5	PIK3CA R88Q (TCG>TTG)	11	Uterine Carcinoma	9.04e-06
	CTNNB1	CTNNB1 H36P (ATG>AGG)	18	CTNNB1 G34V (TCC>TAC)	11	Liver	9.34e-06
	PIK3CA	PIK3CA H1047R (ATG>ACG)	15	PIK3CA E453K (TCT>TTT)	1	Head and Neck	9.76e-06
	CTNNB1	CTNNB1 S33C (TCT>TGT)	17	CTNNB1 G34R (CCA>CTA)	4	Liver	1.13e-05
	TP53	TP53 Y220C (ATA>ACA)	7	TP53 R306X (GCG>GTG)	7	Pancreas	1.13e-05
	PIK3CA	PIK3CA E545K (TCA>TTA)	15	PIK3CA R88Q (TCG>TTG)	0	Lung Squamous	1.23e-05
	CTNNB1	CTNNB1 I35S (ATC>AGC)	11	CTNNB1 G34R (CCA>CTA)	4	Liver	1.28e-05
	PIK3CA	PIK3CA E542K (TCA>TTA)	11	PIK3CA R88Q (TCG>TTG)	0	Cervix	1.42e-05
	KRAS	KRAS G12V (ACC>AAC)	32	KRAS G12S (CCA>CTA)	9	Colorectum	1.42e-05
	CTNNB1	CTNNB1 K335I (TTT>TAT)	11	CTNNB1 G34R (CCA>CTA)	4	Liver	1.48e-05
	PIK3CA	PIK3CA E545K (TCA>TTA)	24	PIK3CA Q546R (CTG>CCG)	2	Colorectum	1.53e-05
	TP53	TP53 Y220C (ATA>ACA)	12	TP53 R273C (GCG>GTG)	5	Ovary	1.54e-05
	TP53	TP53 R273C (GCG>GTG)	48	TP53 R282W (CCG>CTG)	6	Glioma Low Grade	1.58e-05
	TP53	TP53 Y220C (ATA>ACA)	12	TP53 R342X (CCG>CTG)	5	Ovary	1.63e-05
	PIK3CA	PIK3CA E542K (TCA>TTA)	17	PIK3CA R88Q (TCG>TTG)	2	Bladder	1.64e-05
	PIK3CA	PIK3CA H1047L (ATG>AAG)	8	PIK3CA E453K (TCT>TTT)	3	Breast	1.64e-05
	IDH1	IDH1 R132G (TCG>TGG)	8	IDH1 R132C (TCG>TTG)	14	Glioma Low Grade	1.89e-05
	TP53	TP53 Y220C (ATA>ACA)	7	TP53 R306X (GCG>GTG)	3	Glioma Low Grade	1.91e-05
	PIK3CA	PIK3CA E545K (TCA>TTA)	51	PIK3CA E453K (TCT>TTT)	3	Breast	2.02e-05
	PIK3CA	PIK3CA E545K (TCA>TTA)	27	PIK3CA E726K (TCA>TTA)	2	Head and Neck	2.15e-05
	TP53	TP53 R282W (CCG>CTG)	19	TP53 R342X (CCG>CTG)	0	Colorectum	2.5e-05
	TP53	TP53 V157F (ACG>AAG)	13	TP53 R273H (ACG>ATG)	2	Lung Squamous	2.76e-05
	TP53	TP53 Y220C (ATA>ACA)	7	TP53 R342X (CCG>CTG)	1	Glioma Low Grade	3.56e-05
	PIK3CA	PIK3CA E545K (TCA>TTA)	23	PIK3CA E726K (TCA>TTA)	1	Cervix	3.83e-05
	PIK3CA	PIK3CA E542K (TCA>TTA)	13	PIK3CA R88Q (TCG>TTG)	0	Lung Squamous	4.11e-05
	TP53	TP53 Y220C (ATA>ACA)	7	TP53 R273H (ACG>ATG)	16	Pancreas	4.11e-05
	PIK3CA	PIK3CA E545K (TCA>TTA)	24	PIK3CA C420R (CTG>CCG)	3	Colorectum	5.06e-05
	CTNNB1	CTNNB1 H36P (ATG>AGG)	18	CTNNB1 S33Y (TCT>TAT)	8	Liver	5.06e-05
	PIK3CA	PIK3CA N345K (ATG>AAG)	12	PIK3CA G118D (ACC>ATC)	4	Breast	5.14e-05
	PIK3CA	PIK3CA H1047R (ATG>ACG)	15	PIK3CA G118D (ACC>ATC)	0	Head and Neck	5.28e-05
	TP53	TP53 Y220C (ATA>ACA)	8	TP53 R273C (GCG>GTG)	4	Breast	5.35e-05
	CTNNB1	CTNNB1 S45P (TTC>TCC)	32	CTNNB1 D32N (TCC>TTC)	7	Liver	5.5e-05
	PIK3CA	PIK3CA H1047R (ATG>ACG)	15	PIK3CA E453K (TCT>TTT)	0	Uterine Carcinoma	5.56e-05
	TP53	TP53 V157F (ACG>AAG)	13	TP53 R342X (CCG>CTG)	1	Lung Squamous	5.69e-05
	CTNNB1	CTNNB1 H36P (ATG>AGG)	18	CTNNB1 S45Y (TCT>TAT)	8	Liver	5.93e-05
	CTNNB1	CTNNB1 S45P (TTC>TCC)	32	CTNNB1 G34E (TCC>TTC)	7	Liver	5.95e-05
	KRAS	KRAS G12V (ACC>AAC)	20	KRAS G13D (GCC>GTC)	0	Lung Adeno	6.12e-05
	KRAS	KRAS G12D (ACC>ATC)	44	KRAS G12S (CCA>CTA)	9	Colorectum	6.12e-05
	TP53	TP53 Y220C (ATA>ACA)	7	TP53 R213X (TCG>TTG)	1	Glioma Low Grade	6.14e-05
	TP53	TP53 H179R (ATG>ACG)	6	TP53 R306X (GCG>GTG)	3	Glioma Low Grade	6.14e-05
	TP53	TP53 Y220C (ATA>ACA)	7	TP53 R213X (TCG>TTG)	7	Pancreas	6.37e-05
	PIK3CA	PIK3CA H1047R (ATG>ACG)	9	PIK3CA R88Q (TCG>TTG)	0	Liver	6.47e-05
	TP53	TP53 R273C (GCG>GTG)	48	TP53 R248Q (CCG>CTG)	7	Glioma Low Grade	7.2e-05
	KRAS	KRAS G12V (ACC>AAC)	15	KRAS G12S (CCA>CTA)	1	Uterine Carcinoma	7.92e-05
	TP53	TP53 H179R (ATG>ACG)	6	TP53 R342X (CCG>CTG)	1	Glioma Low Grade	8.88e-05
	TP53	TP53 R248Q (CCG>CTG)	18	TP53 R342X (CCG>CTG)	0	Colorectum	9.09e-05
	PIK3CA	PIK3CA H1047R (ATG>ACG)	6	PIK3CA E726K (TCA>TTA)	4	Bladder	9.2e-05
	PIK3CA	PIK3CA N345K (ATG>AAG)	5	PIK3CA E726K (TCA>TTA)	0	Stomach	9.24e-05
	IDH2	IDH2 R140Q (CCG>CTG)	12	IDH2 V217M (ACG>ATG)	0	AML	9.64e-05
	IDH2	IDH2 R140Q (CCG>CTG)	12	IDH2 R60H (ACG>ATG)	0	AML	9.64e-05
	PIK3CA	PIK3CA H1047R (ATG>ACG)	15	PIK3CA Q546K (GCA>GAA)	1	Head and Neck	0.000109
	TP53	TP53 Y220C (ATA>ACA)	12	TP53 R248W (CCG>CTG)	7	Ovary	0.000115
	TP53	TP53 Y220C (ATA>ACA)	7	TP53 R175H (GCG>GTG)	6	Glioma Low Grade	0.000115
	TP53	TP53 V157F (ACG>AAG)	13	TP53 R196X (CCG>CTG)	1	Lung Squamous	0.000125
	TP53	TP53 Y220C (ATA>ACA)	5	TP53 R306X (GCG>GTG)	1	Glioblastoma	0.00014
	TP53	TP53 R175H (GCG>GTG)	18	TP53 R282W (CCG>CTG)	0	Breast	0.00014
	KRAS	KRAS G12A (ACC>AGC)	6	KRAS A146T (GCT>GTT)	0	Uterine Carcinoma	0.000146
	CTNNB1	CTNNB1 S45P (TTC>TCC)	32	CTNNB1 S37P (TTC>TCC)	6	Liver	0.000161
	TP53	TP53 Y220C (ATA>ACA)	8	TP53 R306X (GCG>GTG)	4	Breast	0.000162
	TP53	TP53 Y220C (ATA>ACA)	8	TP53 R213X (TCG>TTG)	8	Breast	0.000169
	CTNNB1	CTNNB1 H36P (ATG>AGG)	18	CTNNB1 S37F (TCT>TTT)	10	Liver	0.00017
	TP53	TP53 V157F (ACG>AAG)	13	TP53 R273C (GCG>GTG)	1	Lung Squamous	0.000174
	TP53	TP53 V157F (ACG>AAG)	13	TP53 G245S (CCG>CTG)	1	Lung Squamous	0.000189
	TP53	TP53 Y220C (ATA>ACA)	7	TP53 R342X (CCG>CTG)	8	Pancreas	0.00021
	TP53	TP53 Y220C (ATA>ACA)	12	TP53 R248Q (CCG>CTG)	9	Ovary	0.000214
	TP53	TP53 H179R (ATG>ACG)	6	TP53 R213X (TCG>TTG)	1	Glioma Low Grade	0.000219
	TP53	TP53 Y220C (ATA>ACA)	7	TP53 R196X (CCG>CTG)	3	Glioma Low Grade	0.000228
	PIK3CA	PIK3CA E545K (TCA>TTA)	24	PIK3CA H1047R (ATG>ACG)	9	Colorectum	0.000233
	CTNNB1	CTNNB1 S45P (TTC>TCC)	32	CTNNB1 S33P (CTC>CCC)	9	Liver	0.000242
	PIK3CA	PIK3CA E542K (TCA>TTA)	10	PIK3CA G118D (ACC>ATC)	0	Colorectum	0.000243
	CTNNB1	CTNNB1 I35S (ATC>AGC)	11	CTNNB1 D32Y (TCC>TAC)	8	Liver	0.000247
	PIK3CA	PIK3CA N345K (ATG>AAG)	12	PIK3CA Q546K (GCA>GAA)	3	Breast	0.000248
	CTNNB1	CTNNB1 S33C (TCT>TGT)	17	CTNNB1 D32Y (TCC>TAC)	8	Liver	0.00025
	TP53	TP53 Y220C (ATA>ACA)	8	TP53 R273H (ACG>ATG)	8	Breast	0.000252
	TP53	TP53 Y220C (ATA>ACA)	7	TP53 R342X (CCG>CTG)	3	Head and Neck	0.000271
	TP53	TP53 H179R (ATG>ACG)	6	TP53 R306X (GCG>GTG)	5	Oesophagus	0.000276
	TP53	TP53 Y220C (ATA>ACA)	7	TP53 G245S (CCG>CTG)	4	Glioma Low Grade	0.000279
	PIK3CA	PIK3CA E542K (TCA>TTA)	5	PIK3CA R88Q (TCG>TTG)	0	Oesophagus	0.000282
	TP53	TP53 V157F (ACG>AAG)	13	TP53 R213X (TCG>TTG)	3	Lung Squamous	0.000288
	KRAS	KRAS G12D (ACC>ATC)	18	KRAS G13D (GCC>GTC)	7	Uterine Carcinoma	0.000291
	CTNNB1	CTNNB1 S45P (TTC>TCC)	32	CTNNB1 G34V (TCC>TAC)	11	Liver	0.000297
	TP53	TP53 Y220C (ATA>ACA)	4	TP53 R342X (CCG>CTG)	2	Stomach	0.000298
	TP53	TP53 Y220C (ATA>ACA)	7	TP53 G245S (CCG>CTG)	9	Pancreas	0.000303
	TP53	TP53 Y220C (ATA>ACA)	12	TP53 R175H (GCG>GTG)	10	Ovary	0.000313
	PIK3CA	PIK3CA E545K (TCA>TTA)	24	PIK3CA H1047L (ATG>AAG)	0	Colorectum	0.000323
	PIK3CA	PIK3CA E545K (TCA>TTA)	24	PIK3CA N345K (ATG>AAG)	0	Colorectum	0.000323
	CTNNB1	CTNNB1 S45P (TTC>TCC)	32	CTNNB1 T41I (ACC>ATC)	8	Liver	0.000329
	TP53	TP53 Y220C (ATA>ACA)	7	TP53 R273H (ACG>ATG)	7	Head and Neck	0.00033
	KRAS	KRAS G12V (ACC>AAC)	32	KRAS G13D (GCC>GTC)	33	Colorectum	0.000334
	PIK3CA	PIK3CA H1047R (ATG>ACG)	6	PIK3CA E453K (TCT>TTT)	1	Bladder	0.000338
	TP53	TP53 Y220C (ATA>ACA)	8	TP53 R342X (CCG>CTG)	5	Breast	0.000338
	PIK3CA	PIK3CA E545K (TCA>TTA)	26	PIK3CA E726K (TCA>TTA)	4	Bladder	0.000348
	TP53	TP53 Y220C (ATA>ACA)	7	TP53 R273C (GCG>GTG)	12	Pancreas	0.000351
	TP53	TP53 H179R (ATG>ACG)	6	TP53 R175H (GCG>GTG)	6	Glioma Low Grade	0.000361
	CTNNB1	CTNNB1 K335I (TTT>TAT)	11	CTNNB1 D32Y (TCC>TAC)	8	Liver	0.00037
	TP53	TP53 R248Q (CCG>CTG)	11	TP53 R273H (ACG>ATG)	0	Bladder	0.000377
	TP53	TP53 R175H (GCG>GTG)	28	TP53 R306X (GCG>GTG)	5	Colorectum	0.000392
	KRAS	KRAS G12V (ACC>AAC)	20	KRAS A146T (GCT>GTT)	0	Lung Adeno	0.000404
	IDH2	IDH2 R172K (CCT>CTT)	10	IDH2 G220D (GCC>GTC)	0	Glioma Low Grade	0.000409
	IDH2	IDH2 R172K (CCT>CTT)	10	IDH2 G201D (GCC>GTC)	0	Glioma Low Grade	0.000409
	IDH1	IDH1 R132H (ACG>ATG)	322	IDH1 R132S (TCG>TAG)	7	Glioma Low Grade	0.000415
	CTNNB1	CTNNB1 S45P (TTC>TCC)	32	CTNNB1 D32G (GTC>GCC)	12	Liver	0.00042
	CTNNB1	CTNNB1 I35S (ATC>AGC)	11	CTNNB1 D32N (TCC>TTC)	7	Liver	0.000458
	KRAS	KRAS G12D (ACC>ATC)	44	KRAS G13D (GCC>GTC)	33	Colorectum	0.000468
	KRAS	KRAS G12C (CCA>CAA)	36	KRAS Q61H (CTT>CAT)	0	Lung Adeno	0.000525
	PIK3CA	PIK3CA Q546R (CTG>CCG)	4	PIK3CA E726K (TCA>TTA)	1	Breast	0.00054
	TP53	TP53 H179R (ATG>ACG)	5	TP53 R306X (GCG>GTG)	7	Pancreas	0.000593
	TP53	TP53 H179R (ATG>ACG)	6	TP53 R196X (CCG>CTG)	3	Glioma Low Grade	0.000594
	IDH2	IDH2 R140Q (CCG>CTG)	12	IDH2 A370T (GCG>GTG)	0	AML	0.000637
	IDH2	IDH2 R140Q (CCG>CTG)	12	IDH2 R159H (GCG>GTG)	0	AML	0.000637
	KRAS	KRAS Q61H (CTT>CGT)	19	KRAS G12A (ACC>AGC)	4	Pancreas	0.000673
	TP53	TP53 H179R (ATG>ACG)	6	TP53 G245S (CCG>CTG)	4	Glioma Low Grade	0.000693
	CTNNB1	CTNNB1 T41A (GTA>GCA)	44	CTNNB1 D32Y (TCC>TAC)	8	Liver	0.000709
	PIK3CA	PIK3CA H1047R (ATG>ACG)	5	PIK3CA R88Q (TCG>TTG)	0	Lung Squamous	0.000709
	TP53	TP53 Y220C (ATA>ACA)	7	TP53 R196X (CCG>CTG)	9	Pancreas	0.000709
	IDH2	IDH2 R172K (CCT>CTT)	4	IDH2 V217M (ACG>ATG)	0	AML	0.000713
	IDH2	IDH2 R172K (CCT>CTT)	4	IDH2 R60H (ACG>ATG)	0	AML	0.000713
	TP53	TP53 Y220C (ATA>ACA)	5	TP53 R273H (ACG>ATG)	4	Glioblastoma	0.000719
	TP53	TP53 Y220C (ATA>ACA)	7	TP53 R273H (ACG>ATG)	10	Glioma Low Grade	0.000808
	CTNNB1	CTNNB1 I35S (ATC>AGC)	11	CTNNB1 G34E (TCC>TTC)	7	Liver	0.000816
	CTNNB1	CTNNB1 K335I (TTT>TAT)	11	CTNNB1 G34E (TCC>TTC)	7	Liver	0.000845
	NRAS	NRAS Q61L (TTG>TAG)	10	NRAS G12C (CCT>CAT)	0	Melanoma	0.000845
	PIK3CA	PIK3CA Q546R (CTG>CCG)	4	PIK3CA R88Q (TCG>TTG)	1	Breast	0.000865
	TP53	TP53 H179R (ATG>ACG)	3	TP53 R196X (CCG>CTG)	0	Uterine Carcinoma	0.000896
	TP53	TP53 H179R (ATG>ACG)	3	TP53 G245S (CCG>CTG)	0	Uterine Carcinoma	0.000896
	PIK3CA	PIK3CA H1047L (ATG>AAG)	5	PIK3CA E726K (TCA>TTA)	0	Uterine Carcinoma	0.000909
	TP53	TP53 V157F (ACG>AAG)	13	TP53 R306X (GCG>GTG)	2	Lung Squamous	0.000909
	CTNNB1	CTNNB1 K335I (TTT>TAT)	11	CTNNB1 D32N (TCC>TTC)	7	Liver	0.000909
	NRAS	NRAS Q61R (TTG>TCG)	9	NRAS G13D (ACC>ATC)	0	Thyroid	0.000909
	NRAS	NRAS Q61R (TTG>TCG)	9	NRAS G12D (ACC>ATC)	0	Thyroid	0.000909
	PIK3CA	PIK3CA E545K (TCA>TTA)	4	PIK3CA R88Q (TCG>TTG)	3	Glioblastoma	0.00092
	TP53	TP53 Y220C (ATA>ACA)	7	TP53 R273C (GCG>GTG)	5	Head and Neck	0.000927
	PIK3CA	PIK3CA Q546R (CTG>CCG)	5	PIK3CA R88Q (TCG>TTG)	11	Uterine Carcinoma	0.000932
	CTNNB1	CTNNB1 K335I (TTT>TAT)	11	CTNNB1 S37P (TTC>TCC)	6	Liver	0.001
	TP53	TP53 Y220C (ATA>ACA)	4	TP53 R306X (GCG>GTG)	4	Stomach	0.00101
	TP53	TP53 Y220C (ATA>ACA)	7	TP53 R306X (GCG>GTG)	5	Head and Neck	0.00101
	PIK3CA	PIK3CA N345K (ATG>AAG)	12	PIK3CA E542K (TCA>TTA)	32	Breast	0.00104
	TP53	TP53 Y220C (ATA>ACA)	7	TP53 R248W (CCG>CTG)	5	Glioma Low Grade	0.00106
	PIK3CA	PIK3CA H1047L (ATG>AAG)	3	PIK3CA R88Q (TCG>TTG)	0	Oesophagus	0.00108
	TP53	TP53 R248W (CCG>CTG)	13	TP53 R342X (CCG>CTG)	0	Colorectum	0.00111
	PIK3CA	PIK3CA E545K (TCA>TTA)	13	PIK3CA E726K (TCA>TTA)	0	Uterine Carcinoma	0.00111
	KRAS	KRAS Q61H (CTT>CAT)	7	KRAS A146T (GCT>GTT)	0	Pancreas	0.00114
	TP53	TP53 Y220C (ATA>ACA)	5	TP53 R213X (TCG>TTG)	1	Glioblastoma	0.00117
	CTNNB1	CTNNB1 K335I (TTT>TAT)	11	CTNNB1 S33P (CTC>CCC)	9	Liver	0.00124
	CTNNB1	CTNNB1 I35S (ATC>AGC)	11	CTNNB1 S37P (TTC>TCC)	6	Liver	0.00128
	TP53	TP53 Y220C (ATA>ACA)	4	TP53 R248W (CCG>CTG)	4	Stomach	0.00128
	TP53	TP53 Y220C (ATA>ACA)	5	TP53 R342X (CCG>CTG)	2	Glioblastoma	0.00129
	CTNNB1	CTNNB1 S45F (TCT>TTT)	15	CTNNB1 G34R (CCA>CTA)	4	Liver	0.00131
	TP53	TP53 Y220C (ATA>ACA)	7	TP53 R248W (CCG>CTG)	13	Pancreas	0.00131
	TP53	TP53 H179R (ATG>ACG)	6	TP53 G245S (CCG>CTG)	6	Oesophagus	0.00134
	TP53	TP53 H179R (ATG>ACG)	3	TP53 R306X (GCG>GTG)	1	Glioblastoma	0.00135
	TP53	TP53 H179R (ATG>ACG)	5	TP53 R213X (TCG>TTG)	7	Pancreas	0.00147
	CTNNB1	CTNNB1 S33C (TCT>TGT)	17	CTNNB1 D32N (TCC>TTC)	7	Liver	0.0015
	KRAS	KRAS Q61H (CTT>CGT)	19	KRAS G12C (CCA>CAA)	5	Pancreas	0.0015
	PIK3CA	PIK3CA E545K (TCA>TTA)	24	PIK3CA E726K (TCA>TTA)	4	Colorectum	0.00158
	TP53	TP53 Y220C (ATA>ACA)	7	TP53 R282W (CCG>CTG)	6	Glioma Low Grade	0.0016
	TP53	TP53 H179R (ATG>ACG)	3	TP53 R213X (TCG>TTG)	3	Uterine Carcinoma	0.00161
	TP53	TP53 H179R (ATG>ACG)	5	TP53 R273H (ACG>ATG)	16	Pancreas	0.00162
	PIK3CA	PIK3CA E545K (TCA>TTA)	23	PIK3CA E453K (TCT>TTT)	0	Cervix	0.00168
	IDH2	IDH2 R172K (CCT>CTT)	4	IDH2 A370T (GCG>GTG)	0	AML	0.00168
	IDH2	IDH2 R172K (CCT>CTT)	4	IDH2 R159H (GCG>GTG)	0	AML	0.00168
	TP53	TP53 Y220C (ATA>ACA)	7	TP53 R282W (CCG>CTG)	16	Pancreas	0.00169
	CTNNB1	CTNNB1 S45P (TTC>TCC)	32	CTNNB1 S33F (TCT>TTT)	6	Liver	0.00174
	CTNNB1	CTNNB1 I35S (ATC>AGC)	11	CTNNB1 S33P (CTC>CCC)	9	Liver	0.0018
	TP53	TP53 R175H (GCG>GTG)	18	TP53 G245S (CCG>CTG)	1	Breast	0.00182
	TP53	TP53 R175H (GCG>GTG)	18	TP53 R248Q (CCG>CTG)	1	Breast	0.00182
	TP53	TP53 H179R (ATG>ACG)	3	TP53 R306X (GCG>GTG)	1	Uterine Carcinoma	0.00183
	PIK3CA	PIK3CA E542K (TCA>TTA)	19	PIK3CA E726K (TCA>TTA)	2	Head and Neck	0.0019
	PIK3CA	PIK3CA H1047R (ATG>ACG)	15	PIK3CA Q546R (CTG>CCG)	1	Stomach	0.00192
	TP53	TP53 Y220C (ATA>ACA)	4	TP53 G245S (CCG>CTG)	2	Stomach	0.00197
	TP53	TP53 Y220C (ATA>ACA)	8	TP53 R248W (CCG>CTG)	7	Breast	0.00199
	CTNNB1	CTNNB1 S33C (TCT>TGT)	17	CTNNB1 G34E (TCC>TTC)	7	Liver	0.00201
	TP53	TP53 Y220C (ATA>ACA)	7	TP53 R248Q (CCG>CTG)	7	Glioma Low Grade	0.00202
	IDH2	IDH2 R140Q (CCG>CTG)	12	IDH2 R362W (CCG>CTG)	0	AML	0.00206
	IDH2	IDH2 R140Q (CCG>CTG)	12	IDH2 G421S (CCG>CTG)	0	AML	0.00206
	PIK3CA	PIK3CA G118D (ACC>ATC)	4	PIK3CA E726K (TCA>TTA)	1	Breast	0.00216
	TP53	TP53 Y220C (ATA>ACA)	5	TP53 R196X (CCG>CTG)	2	Glioblastoma	0.00224
	PIK3CA	PIK3CA Q546K (GCA>GAA)	3	PIK3CA R88Q (TCG>TTG)	1	Breast	0.00228
	PIK3CA	PIK3CA E545K (TCA>TTA)	15	PIK3CA E726K (TCA>TTA)	1	Lung Squamous	0.00228
	TP53	TP53 H179R (ATG>ACG)	6	TP53 R248W (CCG>CTG)	5	Glioma Low Grade	0.00235
	TP53	TP53 Y220C (ATA>ACA)	3	TP53 R342X (CCG>CTG)	0	Colorectum	0.00244
	IDH2	IDH2 R172K (CCT>CTT)	10	IDH2 G302S (CCC>CTC)	0	Glioma Low Grade	0.00245
	PIK3CA	PIK3CA N345K (ATG>AAG)	5	PIK3CA Q546R (CTG>CCG)	1	Stomach	0.00254
	CTNNB1	CTNNB1 S45P (TTC>TCC)	32	CTNNB1 S33Y (TCT>TAT)	8	Liver	0.00257
	PIK3CA	PIK3CA G118D (ACC>ATC)	4	PIK3CA R88Q (TCG>TTG)	1	Glioma Low Grade	0.00257
	IDH2	IDH2 R172G (CTG>CCG)	2	IDH2 V217M (ACG>ATG)	0	Glioma Low Grade	0.00263
	IDH2	IDH2 R172G (CTG>CCG)	2	IDH2 R60H (ACG>ATG)	0	Glioma Low Grade	0.00263
	TP53	TP53 Y220C (ATA>ACA)	5	TP53 G245S (CCG>CTG)	3	Glioblastoma	0.00263
	CTNNB1	CTNNB1 K335I (TTT>TAT)	11	CTNNB1 T41I (ACC>ATC)	8	Liver	0.00263
	CTNNB1	CTNNB1 S45P (TTC>TCC)	32	CTNNB1 S45Y (TCT>TAT)	8	Liver	0.00264
	TP53	TP53 H179R (ATG>ACG)	6	TP53 R273H (ACG>ATG)	10	Glioma Low Grade	0.00265
	TP53	TP53 V157F (ACG>AAG)	6	TP53 R175H (GCG>GTG)	1	Liver	0.00269
	TP53	TP53 Y220C (ATA>ACA)	7	TP53 R196X (CCG>CTG)	8	Head and Neck	0.00279
	KRAS	KRAS Q61H (CTT>CAT)	7	KRAS G13D (GCC>GTC)	2	Pancreas	0.00281
	CTNNB1	CTNNB1 S33C (TCT>TGT)	5	CTNNB1 S45Y (TCT>TAT)	0	Uterine Carcinoma	0.00285
	PIK3CA	PIK3CA E453K (TCT>TTT)	3	PIK3CA R88Q (TCG>TTG)	1	Glioma Low Grade	0.00293
	PIK3CA	PIK3CA E545K (TCA>TTA)	27	PIK3CA E453K (TCT>TTT)	1	Head and Neck	0.00296
	PIK3CA	PIK3CA E545K (TCA>TTA)	4	PIK3CA R88Q (TCG>TTG)	0	Liver	0.00296
	TP53	TP53 Y220C (ATA>ACA)	4	TP53 R213X (TCG>TTG)	6	Stomach	0.00309
	IDH2	IDH2 R172K (CCT>CTT)	4	IDH2 R362W (CCG>CTG)	0	AML	0.00311
	IDH2	IDH2 R172K (CCT>CTT)	4	IDH2 G421S (CCG>CTG)	0	AML	0.00311
	PIK3CA	PIK3CA N345K (ATG>AAG)	5	PIK3CA Q546K (GCA>GAA)	0	Stomach	0.00311
	TP53	TP53 Y220C (ATA>ACA)	7	TP53 G245S (CCG>CTG)	7	Head and Neck	0.00315
	TP53	TP53 Y220C (ATA>ACA)	8	TP53 R196X (CCG>CTG)	9	Breast	0.00317
	CTNNB1	CTNNB1 I35S (ATC>AGC)	11	CTNNB1 T41I (ACC>ATC)	8	Liver	0.00334
	PIK3CA	PIK3CA G118D (ACC>ATC)	4	PIK3CA R88Q (TCG>TTG)	1	Breast	0.00339
	TP53	TP53 Y220C (ATA>ACA)	7	TP53 R248Q (CCG>CTG)	13	Pancreas	0.00339
	TP53	TP53 H179R (ATG>ACG)	6	TP53 R282W (CCG>CTG)	6	Glioma Low Grade	0.00341
	PIK3CA	PIK3CA G118D (ACC>ATC)	5	PIK3CA R88Q (TCG>TTG)	11	Uterine Carcinoma	0.00341
	IDH2	IDH2 R172K (CCT>CTT)	10	IDH2 G137E (TCC>TTC)	0	Glioma Low Grade	0.00341
	KRAS	KRAS G12C (CCA>CAA)	36	KRAS G12D (ACC>ATC)	5	Lung Adeno	0.00341
	TP53	TP53 V157F (ACG>AAG)	6	TP53 R196X (CCG>CTG)	0	Liver	0.00343
	TP53	TP53 V157F (ACG>AAG)	6	TP53 G245S (CCG>CTG)	0	Liver	0.00343
	CTNNB1	CTNNB1 I35S (ATC>AGC)	11	CTNNB1 S33F (TCT>TTT)	6	Liver	0.00345
	TP53	TP53 Y220C (ATA>ACA)	7	TP53 R213X (TCG>TTG)	10	Head and Neck	0.00346
	TP53	TP53 Y220C (ATA>ACA)	5	TP53 R306X (GCG>GTG)	5	Oesophagus	0.00354
	TP53	TP53 R175H (GCG>GTG)	28	TP53 R196X (CCG>CTG)	4	Colorectum	0.00356
	PIK3CA	PIK3CA E726K (TCA>TTA)	4	PIK3CA R88Q (TCG>TTG)	12	Colorectum	0.00362
	KRAS	KRAS G12A (ACC>AGC)	6	KRAS G13D (GCC>GTC)	7	Uterine Carcinoma	0.00367
	PIK3CA	PIK3CA Q546K (GCA>GAA)	3	PIK3CA E726K (TCA>TTA)	1	Breast	0.00368
	KRAS	KRAS G12D (ACC>ATC)	6	KRAS Q61H (CTT>CGT)	1	Oesophagus	0.00376
	TP53	TP53 H179R (ATG>ACG)	6	TP53 R342X (CCG>CTG)	8	Oesophagus	0.00385
	CTNNB1	CTNNB1 K335I (TTT>TAT)	11	CTNNB1 G34V (TCC>TAC)	11	Liver	0.0039
	PIK3CA	PIK3CA E542K (TCA>TTA)	3	PIK3CA R88Q (TCG>TTG)	1	Prostate	0.0039
	CTNNB1	CTNNB1 T41A (GTA>GCA)	44	CTNNB1 D32N (TCC>TTC)	7	Liver	0.0039
	CTNNB1	CTNNB1 T41A (GTA>GCA)	44	CTNNB1 G34E (TCC>TTC)	7	Liver	0.00396
	CTNNB1	CTNNB1 H36P (ATG>AGG)	18	CTNNB1 S45F (TCT>TTT)	15	Liver	0.00403
	PIK3CA	PIK3CA H1047L (ATG>AAG)	5	PIK3CA E453K (TCT>TTT)	0	Uterine Carcinoma	0.00405
	KRAS	KRAS G12V (ACC>AAC)	32	KRAS Q61H (CTT>CAT)	1	Colorectum	0.00412
	TP53	TP53 Y220C (ATA>ACA)	4	TP53 R196X (CCG>CTG)	4	Stomach	0.0042
	TP53	TP53 R273H (ACG>ATG)	17	TP53 R342X (CCG>CTG)	0	Colorectum	0.00422
	CTNNB1	CTNNB1 I35S (ATC>AGC)	11	CTNNB1 D32G (GTC>GCC)	12	Liver	0.00432
	TP53	TP53 H179R (ATG>ACG)	5	TP53 R342X (CCG>CTG)	8	Pancreas	0.00432
	TP53	TP53 R282W (CCG>CTG)	19	TP53 R306X (GCG>GTG)	5	Colorectum	0.00432
	TP53	TP53 Y220C (ATA>ACA)	5	TP53 R282W (CCG>CTG)	4	Glioblastoma	0.00434
	IDH2	IDH2 R172K (CCT>CTT)	10	IDH2 W375X (CCA>CTA)	0	Glioma Low Grade	0.0044
	IDH2	IDH2 R172K (CCT>CTT)	10	IDH2 W63X (CCA>CTA)	0	Glioma Low Grade	0.0044
	TP53	TP53 H179R (ATG>ACG)	3	TP53 R342X (CCG>CTG)	1	Uterine Carcinoma	0.00443
	CTNNB1	CTNNB1 S37F (TCT>TTT)	8	CTNNB1 S45Y (TCT>TAT)	0	Uterine Carcinoma	0.00457
	TP53	TP53 Y220C (ATA>ACA)	3	TP53 R196X (CCG>CTG)	0	Uterine Carcinoma	0.00459
	TP53	TP53 Y220C (ATA>ACA)	3	TP53 G245S (CCG>CTG)	0	Uterine Carcinoma	0.00459
	TP53	TP53 Y220C (ATA>ACA)	3	TP53 R306X (GCG>GTG)	1	Uterine Carcinoma	0.00463
	CTNNB1	CTNNB1 I35S (ATC>AGC)	11	CTNNB1 G34V (TCC>TAC)	11	Liver	0.00479
	CTNNB1	CTNNB1 D32V (GTC>GAC)	11	CTNNB1 G34R (CCA>CTA)	4	Liver	0.00491
	PIK3CA	PIK3CA H1047R (ATG>ACG)	3	PIK3CA R88Q (TCG>TTG)	1	Prostate	0.00492
	IDH2	IDH2 R172K (CCT>CTT)	10	IDH2 V195I (ACC>ATC)	0	Glioma Low Grade	0.005
	IDH2	IDH2 R172K (CCT>CTT)	10	IDH2 G302D (ACC>ATC)	0	Glioma Low Grade	0.005
	TP53	TP53 Y220C (ATA>ACA)	4	TP53 R248Q (CCG>CTG)	5	Stomach	0.005
	TP53	TP53 H179R (ATG>ACG)	6	TP53 R248Q (CCG>CTG)	7	Glioma Low Grade	0.00507
	PIK3CA	PIK3CA H1047L (ATG>AAG)	8	PIK3CA Q546K (GCA>GAA)	3	Breast	0.00522
	PIK3CA	PIK3CA E542K (TCA>TTA)	3	PIK3CA R88Q (TCG>TTG)	0	Liver	0.00526
	PIK3CA	PIK3CA N345K (ATG>AAG)	5	PIK3CA E453K (TCT>TTT)	1	Stomach	0.00532
	IDH2	IDH2 R172G (CTG>CCG)	2	IDH2 A370T (GCG>GTG)	0	Glioma Low Grade	0.00532
	IDH2	IDH2 R172G (CTG>CCG)	2	IDH2 R159H (GCG>GTG)	0	Glioma Low Grade	0.00532
	KRAS	KRAS G12C (CCA>CAA)	36	KRAS G12R (CCA>CGA)	1	Lung Adeno	0.00533
	IDH2	IDH2 R140Q (CCG>CTG)	12	IDH2 D277N (TCG>TTG)	0	AML	0.00536
	IDH2	IDH2 R172K (CCT>CTT)	4	IDH2 D277N (TCG>TTG)	0	AML	0.00549
	CTNNB1	CTNNB1 K335I (TTT>TAT)	11	CTNNB1 S33F (TCT>TTT)	6	Liver	0.00549
	TP53	TP53 H179R (ATG>ACG)	3	TP53 R282W (CCG>CTG)	1	Uterine Carcinoma	0.00551
	TP53	TP53 R248Q (CCG>CTG)	10	TP53 R213X (TCG>TTG)	3	Uterine Carcinoma	0.00551
	CTNNB1	CTNNB1 H36P (ATG>AGG)	18	CTNNB1 T41A (GTA>GCA)	44	Liver	0.00551
	TP53	TP53 V157F (ACG>AAG)	13	TP53 R248W (CCG>CTG)	4	Lung Squamous	0.00559
	CTNNB1	CTNNB1 S33C (TCT>TGT)	17	CTNNB1 S37P (TTC>TCC)	6	Liver	0.00559
	TP53	TP53 H179R (ATG>ACG)	5	TP53 G245S (CCG>CTG)	9	Pancreas	0.00585
	TP53	TP53 R175H (GCG>GTG)	27	TP53 R306X (GCG>GTG)	7	Pancreas	0.00593
	TP53	TP53 H179R (ATG>ACG)	3	TP53 R213X (TCG>TTG)	1	Glioblastoma	0.00594
	TP53	TP53 Y220C (ATA>ACA)	3	TP53 R213X (TCG>TTG)	3	Uterine Carcinoma	0.00602
	NRAS	NRAS G13R (CCA>CGA)	2	NRAS G12D (ACC>ATC)	1	Melanoma	0.00611
	KRAS	KRAS G12V (ACC>AAC)	32	KRAS Q61H (CTT>CGT)	3	Colorectum	0.00611
	KRAS	KRAS Q61H (CTT>CAT)	7	KRAS G12S (CCA>CTA)	1	Pancreas	0.00621
	IDH1	IDH1 R132H (ACG>ATG)	23	IDH1 R132C (TCG>TTG)	1	Glioblastoma	0.00633
	CTNNB1	CTNNB1 S33C (TCT>TGT)	17	CTNNB1 T41I (ACC>ATC)	8	Liver	0.00637
	NRAS	NRAS Q61K (ACA>AAA)	30	NRAS G13R (CCA>CGA)	2	Melanoma	0.0064
	KRAS	KRAS G12A (ACC>AGC)	6	KRAS G13D (GCC>GTC)	0	Lung Adeno	0.0064
	TP53	TP53 H179R (ATG>ACG)	6	TP53 R196X (CCG>CTG)	9	Oesophagus	0.00643
	PIK3CA	PIK3CA E542K (TCA>TTA)	32	PIK3CA E453K (TCT>TTT)	3	Breast	0.00649
	TP53	TP53 H179R (ATG>ACG)	6	TP53 R273H (ACG>ATG)	14	Oesophagus	0.0067
	TP53	TP53 R248Q (CCG>CTG)	11	TP53 R196X (CCG>CTG)	0	Bladder	0.00682
	TP53	TP53 R248Q (CCG>CTG)	11	TP53 R342X (CCG>CTG)	0	Bladder	0.00682
	PIK3CA	PIK3CA E545K (TCA>TTA)	11	PIK3CA E726K (TCA>TTA)	0	Stomach	0.00682
	TP53	TP53 G245S (CCG>CTG)	10	TP53 R342X (CCG>CTG)	0	Colorectum	0.00682
	TP53	TP53 Y220C (ATA>ACA)	4	TP53 R273C (GCG>GTG)	8	Stomach	0.00686
	TP53	TP53 R248Q (CCG>CTG)	18	TP53 R306X (GCG>GTG)	5	Colorectum	0.00695
	TP53	TP53 H179R (ATG>ACG)	5	TP53 R273C (GCG>GTG)	12	Pancreas	0.00697
	KRAS	KRAS G12A (ACC>AGC)	6	KRAS G12S (CCA>CTA)	1	Uterine Carcinoma	0.00699
	CTNNB1	CTNNB1 H36P (ATG>AGG)	18	CTNNB1 S37C (TCT>TGT)	10	Liver	0.00715
	PIK3CA	PIK3CA E542K (TCA>TTA)	6	PIK3CA R88Q (TCG>TTG)	6	Stomach	0.00722
	TP53	TP53 Y220C (ATA>ACA)	4	TP53 R282W (CCG>CTG)	6	Stomach	0.00723
	KRAS	KRAS G12R (CCA>CGA)	97	KRAS G12V (ACC>AAC)	166	Pancreas	0.00733
	CTNNB1	CTNNB1 S33C (TCT>TGT)	17	CTNNB1 S33P (CTC>CCC)	9	Liver	0.00734
	CTNNB1	CTNNB1 S33C (TCT>TGT)	17	CTNNB1 G34V (TCC>TAC)	11	Liver	0.00735
	KRAS	KRAS G12C (CCA>CAA)	36	KRAS Q61H (CTT>CGT)	0	Lung Adeno	0.00745
	PIK3CA	PIK3CA H1047L (ATG>AAG)	8	PIK3CA G118D (ACC>ATC)	4	Breast	0.0075
	CTNNB1	CTNNB1 I35S (ATC>AGC)	11	CTNNB1 S33Y (TCT>TAT)	8	Liver	0.00759
	PIK3CA	PIK3CA C420R (CTG>CCG)	3	PIK3CA R88Q (TCG>TTG)	1	Breast	0.00763
	TP53	TP53 R248Q (CCG>CTG)	10	TP53 R306X (GCG>GTG)	1	Uterine Carcinoma	0.00766
	IDH2	IDH2 R172G (CTG>CCG)	2	IDH2 R140Q (CCG>CTG)	0	Glioma Low Grade	0.00772
	IDH2	IDH2 R172G (CTG>CCG)	2	IDH2 R140W (CCG>CTG)	0	Glioma Low Grade	0.00772
	IDH2	IDH2 R172G (CTG>CCG)	2	IDH2 R362W (CCG>CTG)	0	Glioma Low Grade	0.00772
	IDH2	IDH2 R172G (CTG>CCG)	2	IDH2 G421S (CCG>CTG)	0	Glioma Low Grade	0.00772
	PIK3CA	PIK3CA H1047R (ATG>ACG)	15	PIK3CA E542K (TCA>TTA)	19	Head and Neck	0.00785
	TP53	TP53 H179R (ATG>ACG)	3	TP53 R273H (ACG>ATG)	4	Glioblastoma	0.00786
	TP53	TP53 V157F (ACG>AAG)	13	TP53 R175H (GCG>GTG)	4	Lung Squamous	0.00789
	PIK3CA	PIK3CA E545K (TCA>TTA)	26	PIK3CA E453K (TCT>TTT)	1	Bladder	0.00801
	TP53	TP53 H179R (ATG>ACG)	6	TP53 R273C (GCG>GTG)	11	Oesophagus	0.00806
	PIK3CA	PIK3CA H1047R (ATG>ACG)	5	PIK3CA E726K (TCA>TTA)	1	Lung Squamous	0.00816
	IDH2	IDH2 R172G (CTG>CCG)	2	IDH2 D277N (TCG>TTG)	0	Glioma Low Grade	0.00817
	TP53	TP53 H179R (ATG>ACG)	6	TP53 R213X (TCG>TTG)	11	Oesophagus	0.00819
	TP53	TP53 H179R (ATG>ACG)	3	TP53 R342X (CCG>CTG)	2	Glioblastoma	0.00828
	CTNNB1	CTNNB1 T41A (GTA>GCA)	44	CTNNB1 S37P (TTC>TCC)	6	Liver	0.00834
	CTNNB1	CTNNB1 K335I (TTT>TAT)	11	CTNNB1 D32G (GTC>GCC)	12	Liver	0.00836
	PIK3CA	PIK3CA E545K (TCA>TTA)	51	PIK3CA G118D (ACC>ATC)	4	Breast	0.0085
	TP53	TP53 V157F (ACG>AAG)	13	TP53 R248Q (CCG>CTG)	4	Lung Squamous	0.00871
	PIK3CA	PIK3CA N345K (ATG>AAG)	12	PIK3CA E545K (TCA>TTA)	51	Breast	0.00872
	KRAS	KRAS G12D (ACC>ATC)	18	KRAS G12S (CCA>CTA)	1	Uterine Carcinoma	0.00878
	PIK3CA	PIK3CA H1047R (ATG>ACG)	4	PIK3CA R88Q (TCG>TTG)	1	Glioma Low Grade	0.0088
	TP53	TP53 V157F (ACG>AAG)	6	TP53 R248W (CCG>CTG)	1	Liver	0.00937
	PIK3CA	PIK3CA Q546K (GCA>GAA)	3	PIK3CA R88Q (TCG>TTG)	11	Uterine Carcinoma	0.00941
	TP53	TP53 H179R (ATG>ACG)	3	TP53 R282W (CCG>CTG)	0	Breast	0.00953
	KRAS	KRAS G12V (ACC>AAC)	20	KRAS G12S (CCA>CTA)	2	Lung Adeno	0.00955
	PIK3CA	PIK3CA H1047L (ATG>AAG)	1	PIK3CA R88Q (TCG>TTG)	0	Cervix	0.00962
	CTNNB1	CTNNB1 T41A (GTA>GCA)	44	CTNNB1 S33P (CTC>CCC)	9	Liver	0.00989
	TP53	TP53 Y220C (ATA>ACA)	8	TP53 R175H (GCG>GTG)	18	Breast	0.00991
	KRAS	KRAS G12D (ACC>ATC)	44	KRAS Q61H (CTT>CAT)	1	Colorectum	0.00995
	KRAS	KRAS G12C (CCA>CAA)	5	KRAS A146T (GCT>GTT)	0	Pancreas	0.00995
	CTNNB1	CTNNB1 K335I (TTT>TAT)	11	CTNNB1 S45Y (TCT>TAT)	8	Liver	0.00999
	PIK3CA	PIK3CA H1047R (ATG>ACG)	9	PIK3CA G118D (ACC>ATC)	0	Colorectum	0.01
	CTNNB1	CTNNB1 I35S (ATC>AGC)	11	CTNNB1 S45Y (TCT>TAT)	8	Liver	0.01
	TP53	TP53 R282W (CCG>CTG)	19	TP53 R196X (CCG>CTG)	4	Colorectum	0.01
	NRAS	NRAS Q61L (TTG>TAG)	10	NRAS Q61H (CTT>CAT)	2	Melanoma	0.0101
	TP53	TP53 Y220C (ATA>ACA)	7	TP53 R175H (GCG>GTG)	27	Pancreas	0.0105
	TP53	TP53 H179R (ATG>ACG)	5	TP53 R196X (CCG>CTG)	9	Pancreas	0.0107
	TP53	TP53 R175H (GCG>GTG)	28	TP53 R273C (GCG>GTG)	9	Colorectum	0.0107
	PIK3CA	PIK3CA N345K (ATG>AAG)	12	PIK3CA C420R (CTG>CCG)	3	Breast	0.0109
	KRAS	KRAS G12R (CCA>CGA)	97	KRAS G12D (ACC>ATC)	208	Pancreas	0.0109
	CTNNB1	CTNNB1 T41A (GTA>GCA)	44	CTNNB1 T41I (ACC>ATC)	8	Liver	0.011
	TP53	TP53 V157F (ACG>AAG)	6	TP53 R342X (CCG>CTG)	1	Liver	0.0113
	KRAS	KRAS G12D (ACC>ATC)	44	KRAS Q61H (CTT>CGT)	3	Colorectum	0.0113
	KRAS	KRAS G12A (ACC>AGC)	6	KRAS A146T (GCT>GTT)	0	Lung Adeno	0.0115
	TP53	TP53 V157F (ACG>AAG)	3	TP53 R306X (GCG>GTG)	7	Pancreas	0.0115
	TP53	TP53 Y220C (ATA>ACA)	7	TP53 R248W (CCG>CTG)	13	Head and Neck	0.0117
	IDH2	IDH2 R140Q (CCG>CTG)	12	IDH2 R140W (CCG>CTG)	1	AML	0.0117
	PIK3CA	PIK3CA E542K (TCA>TTA)	13	PIK3CA E726K (TCA>TTA)	1	Lung Squamous	0.0117
	TP53	TP53 Y220C (ATA>ACA)	5	TP53 G245S (CCG>CTG)	6	Oesophagus	0.0118
	TP53	TP53 Y220C (ATA>ACA)	5	TP53 R248Q (CCG>CTG)	7	Glioblastoma	0.0122
	TP53	TP53 R248Q (CCG>CTG)	11	TP53 R306X (GCG>GTG)	1	Bladder	0.0122
	TP53	TP53 H179R (ATG>ACG)	4	TP53 R342X (CCG>CTG)	3	Head and Neck	0.0123
	TP53	TP53 R248Q (CCG>CTG)	10	TP53 R196X (CCG>CTG)	0	Uterine Carcinoma	0.0123
	TP53	TP53 R248Q (CCG>CTG)	10	TP53 G245S (CCG>CTG)	0	Uterine Carcinoma	0.0123
	TP53	TP53 R196X (CCG>CTG)	9	TP53 R282W (CCG>CTG)	0	Breast	0.0123
	PIK3CA	PIK3CA E542K (TCA>TTA)	9	PIK3CA E726K (TCA>TTA)	0	Uterine Carcinoma	0.0123
	PIK3CA	PIK3CA C420R (CTG>CCG)	3	PIK3CA E726K (TCA>TTA)	1	Breast	0.0124
	SMAD4	SMAD4 R361H (GCG>GTG)	7	SMAD4 R135X (ACG>ATG)	0	Colorectum	0.0128
	IDH2	IDH2 R172K (CCT>CTT)	4	IDH2 R140W (CCG>CTG)	1	AML	0.0128
	CTNNB1	CTNNB1 S33C (TCT>TGT)	17	CTNNB1 S33F (TCT>TTT)	6	Liver	0.013
	PIK3CA	PIK3CA E542K (TCA>TTA)	10	PIK3CA E453K (TCT>TTT)	0	Colorectum	0.0134
	TP53	TP53 H179R (ATG>ACG)	6	TP53 R248W (CCG>CTG)	10	Oesophagus	0.0136
	TP53	TP53 Y220C (ATA>ACA)	3	TP53 R342X (CCG>CTG)	1	Uterine Carcinoma	0.014
	IDH2	IDH2 R172K (CCT>CTT)	10	IDH2 N156S (GTT>GCT)	0	Glioma Low Grade	0.0142
	TP53	TP53 H179R (ATG>ACG)	3	TP53 R196X (CCG>CTG)	2	Glioblastoma	0.0142
	CTNNB1	CTNNB1 S37C (TCT>TGT)	10	CTNNB1 G34R (CCA>CTA)	4	Liver	0.0143
	PIK3CA	PIK3CA C420R (CTG>CCG)	4	PIK3CA R88Q (TCG>TTG)	11	Uterine Carcinoma	0.0144
	CTNNB1	CTNNB1 K335I (TTT>TAT)	11	CTNNB1 S33Y (TCT>TAT)	8	Liver	0.0144
	TP53	TP53 R175H (GCG>GTG)	17	TP53 R342X (CCG>CTG)	3	Head and Neck	0.0144
	IDH2	IDH2 R172K (CCT>CTT)	10	IDH2 T27A (GTC>GCC)	0	Glioma Low Grade	0.0152
	TP53	TP53 V157F (ACG>AAG)	6	TP53 R273H (ACG>ATG)	2	Liver	0.0155
	PIK3CA	PIK3CA H1047R (ATG>ACG)	15	PIK3CA G118D (ACC>ATC)	2	Stomach	0.0155
	IDH2	IDH2 R172M (CCT>CAT)	2	IDH2 V217M (ACG>ATG)	0	Glioma Low Grade	0.0156
	IDH2	IDH2 R172M (CCT>CAT)	2	IDH2 R60H (ACG>ATG)	0	Glioma Low Grade	0.0156
	TP53	TP53 R213X (TCG>TTG)	12	TP53 R342X (CCG>CTG)	0	Colorectum	0.0157
	CTNNB1	CTNNB1 H36P (ATG>AGG)	18	CTNNB1 D32V (GTC>GAC)	11	Liver	0.0157
	CTNNB1	CTNNB1 T41A (GTA>GCA)	44	CTNNB1 G34V (TCC>TAC)	11	Liver	0.0158
	CTNNB1	CTNNB1 T41A (GTA>GCA)	44	CTNNB1 D32G (GTC>GCC)	12	Liver	0.0158
	TP53	TP53 H179R (ATG>ACG)	3	TP53 G245S (CCG>CTG)	3	Glioblastoma	0.016
	PIK3CA	PIK3CA E545K (TCA>TTA)	13	PIK3CA E453K (TCT>TTT)	0	Uterine Carcinoma	0.016
	PIK3CA	PIK3CA N345K (ATG>AAG)	12	PIK3CA Q546R (CTG>CCG)	4	Breast	0.0161
	TP53	TP53 Y220C (ATA>ACA)	4	TP53 R175H (GCG>GTG)	11	Stomach	0.0165
	TP53	TP53 V157F (ACG>AAG)	5	TP53 R342X (CCG>CTG)	3	Head and Neck	0.0166
	TP53	TP53 R175H (GCG>GTG)	4	TP53 R213X (TCG>TTG)	0	Bladder	0.0166
	PIK3CA	PIK3CA H1047L (ATG>AAG)	2	PIK3CA R88Q (TCG>TTG)	3	Head and Neck	0.0169
	PIK3CA	PIK3CA E545K (TCA>TTA)	13	PIK3CA E453K (TCT>TTT)	0	Oesophagus	0.0171
	KRAS	KRAS G12A (ACC>AGC)	9	KRAS A146T (GCT>GTT)	11	Colorectum	0.0175
	CTNNB1	CTNNB1 S33C (TCT>TGT)	17	CTNNB1 S33Y (TCT>TAT)	8	Liver	0.0182
	TP53	TP53 Y220C (ATA>ACA)	3	TP53 R282W (CCG>CTG)	1	Uterine Carcinoma	0.0182
	TP53	TP53 H179R (ATG>ACG)	6	TP53 R282W (CCG>CTG)	13	Oesophagus	0.0183
	NRAS	NRAS Q61K (ACA>AAA)	6	NRAS G13D (ACC>ATC)	0	Thyroid	0.0183
	NRAS	NRAS Q61K (ACA>AAA)	6	NRAS G12D (ACC>ATC)	0	Thyroid	0.0183
	TP53	TP53 H179R (ATG>ACG)	5	TP53 R248W (CCG>CTG)	13	Pancreas	0.0183
	TP53	TP53 H179R (ATG>ACG)	5	TP53 R282W (CCG>CTG)	16	Pancreas	0.0186
	PIK3CA	PIK3CA C420R (CTG>CCG)	2	PIK3CA R88Q (TCG>TTG)	0	Oesophagus	0.0188
	TP53	TP53 Y220C (ATA>ACA)	7	TP53 R248Q (CCG>CTG)	12	Head and Neck	0.0193
	PIK3CA	PIK3CA N345K (ATG>AAG)	5	PIK3CA C420R (CTG>CCG)	3	Stomach	0.0194
	TP53	TP53 R175H (GCG>GTG)	18	TP53 R213X (TCG>TTG)	8	Breast	0.0194
	TP53	TP53 H179R (ATG>ACG)	4	TP53 R273H (ACG>ATG)	7	Head and Neck	0.0195
	IDH2	IDH2 R172K (CCT>CTT)	10	IDH2 I419T (ATT>ACT)	0	Glioma Low Grade	0.0196
	NRAS	NRAS Q61K (ACA>AAA)	30	NRAS Q61L (TTG>TAG)	10	Melanoma	0.0197
	CTNNB1	CTNNB1 I35S (ATC>AGC)	11	CTNNB1 S37F (TCT>TTT)	10	Liver	0.02
	TP53	TP53 R248Q (CCG>CTG)	11	TP53 G245S (CCG>CTG)	1	Bladder	0.02
	PIK3CA	PIK3CA E542K (TCA>TTA)	11	PIK3CA E726K (TCA>TTA)	1	Cervix	0.02
	IDH2	IDH2 R172M (CCT>CAT)	2	IDH2 A370T (GCG>GTG)	0	Glioma Low Grade	0.02
	IDH2	IDH2 R172M (CCT>CAT)	2	IDH2 R159H (GCG>GTG)	0	Glioma Low Grade	0.02
	TP53	TP53 Y220C (ATA>ACA)	5	TP53 R248W (CCG>CTG)	5	Glioblastoma	0.0202
	CTNNB1	CTNNB1 S33C (TCT>TGT)	17	CTNNB1 D32G (GTC>GCC)	12	Liver	0.0206
	PIK3CA	PIK3CA N345K (ATG>AAG)	5	PIK3CA E542K (TCA>TTA)	6	Stomach	0.0206
	CTNNB1	CTNNB1 D32N (TCC>TTC)	5	CTNNB1 S45Y (TCT>TAT)	0	Uterine Carcinoma	0.0206
	PIK3CA	PIK3CA H1047R (ATG>ACG)	15	PIK3CA C420R (CTG>CCG)	1	Head and Neck	0.0208
	TP53	TP53 H179R (ATG>ACG)	6	TP53 R175H (GCG>GTG)	18	Oesophagus	0.0209
	PIK3CA	PIK3CA H1047L (ATG>AAG)	1	PIK3CA E453K (TCT>TTT)	0	Cervix	0.021
	TP53	TP53 V157F (ACG>AAG)	3	TP53 R213X (TCG>TTG)	7	Pancreas	0.0211
	TP53	TP53 H179R (ATG>ACG)	4	TP53 G245S (CCG>CTG)	1	Ovary	0.0211
	TP53	TP53 Y220C (ATA>ACA)	7	TP53 R282W (CCG>CTG)	13	Head and Neck	0.0212
	PIK3CA	PIK3CA H1047R (ATG>ACG)	15	PIK3CA E726K (TCA>TTA)	0	Stomach	0.0225
	TP53	TP53 H179R (ATG>ACG)	3	TP53 G245S (CCG>CTG)	1	Breast	0.0225
	TP53	TP53 H179R (ATG>ACG)	3	TP53 R175H (GCG>GTG)	4	Uterine Carcinoma	0.0226
	TP53	TP53 H179R (ATG>ACG)	4	TP53 R282W (CCG>CTG)	2	Ovary	0.0234
	NRAS	NRAS Q61R (TTG>TCG)	9	NRAS G12C (CCT>CAT)	0	Thyroid	0.0234
	TP53	TP53 Y220C (ATA>ACA)	3	TP53 R306X (GCG>GTG)	5	Colorectum	0.0235
	PIK3CA	PIK3CA E545K (TCA>TTA)	13	PIK3CA E726K (TCA>TTA)	2	Oesophagus	0.0239
	PIK3CA	PIK3CA E542K (TCA>TTA)	9	PIK3CA E453K (TCT>TTT)	0	Uterine Carcinoma	0.0239
	TP53	TP53 Y220C (ATA>ACA)	3	TP53 R196X (CCG>CTG)	4	Colorectum	0.024
	PIK3CA	PIK3CA H1047R (ATG>ACG)	15	PIK3CA C420R (CTG>CCG)	3	Stomach	0.0241
	PIK3CA	PIK3CA E545K (TCA>TTA)	15	PIK3CA Q546K (GCA>GAA)	0	Lung Squamous	0.0241
	TP53	TP53 R175H (GCG>GTG)	18	TP53 R273C (GCG>GTG)	4	Breast	0.0246
	TP53	TP53 R175H (GCG>GTG)	18	TP53 R306X (GCG>GTG)	4	Breast	0.0246
	TP53	TP53 R248Q (CCG>CTG)	18	TP53 R196X (CCG>CTG)	4	Colorectum	0.0246
	PIK3CA	PIK3CA Q546R (CTG>CCG)	2	PIK3CA R88Q (TCG>TTG)	3	Head and Neck	0.0249
	TP53	TP53 H179R (ATG>ACG)	3	TP53 R282W (CCG>CTG)	4	Glioblastoma	0.025
	TP53	TP53 V157F (ACG>AAG)	13	TP53 R282W (CCG>CTG)	5	Lung Squamous	0.025
	CTNNB1	CTNNB1 S45P (TTC>TCC)	32	CTNNB1 S37F (TCT>TTT)	10	Liver	0.0251
	TP53	TP53 Y220C (ATA>ACA)	5	TP53 R273C (GCG>GTG)	4	Glioblastoma	0.0253
	PIK3CA	PIK3CA Q546R (CTG>CCG)	4	PIK3CA E453K (TCT>TTT)	3	Breast	0.026
	TP53	TP53 R175H (GCG>GTG)	27	TP53 R273H (ACG>ATG)	16	Pancreas	0.026
	PIK3CA	PIK3CA H1047L (ATG>AAG)	2	PIK3CA R88Q (TCG>TTG)	1	Glioma Low Grade	0.0262
	TP53	TP53 R175H (GCG>GTG)	27	TP53 R213X (TCG>TTG)	7	Pancreas	0.0273
	KRAS	KRAS G12C (CCA>CAA)	5	KRAS G13D (GCC>GTC)	2	Pancreas	0.0275
	TP53	TP53 Y220C (ATA>ACA)	5	TP53 R175H (GCG>GTG)	8	Glioblastoma	0.0284
	PIK3CA	PIK3CA Q546K (GCA>GAA)	3	PIK3CA E726K (TCA>TTA)	0	Uterine Carcinoma	0.0284
	TP53	TP53 H179R (ATG>ACG)	3	TP53 R248Q (CCG>CTG)	1	Breast	0.0291
	TP53	TP53 Y220C (ATA>ACA)	5	TP53 R342X (CCG>CTG)	8	Oesophagus	0.0295
	PIK3CA	PIK3CA H1047R (ATG>ACG)	6	PIK3CA E542K (TCA>TTA)	17	Bladder	0.0295
	NRAS	NRAS Q61K (ACA>AAA)	6	NRAS G13D (ACC>ATC)	1	Colorectum	0.0304
	TP53	TP53 R175H (GCG>GTG)	17	TP53 R273H (ACG>ATG)	7	Head and Neck	0.0311
	PIK3CA	PIK3CA Q546K (GCA>GAA)	2	PIK3CA R88Q (TCG>TTG)	1	Prostate	0.0313
	KRAS	KRAS G12D (ACC>ATC)	6	KRAS G12S (CCA>CTA)	0	Bladder	0.0313
	PIK3CA	PIK3CA H1047R (ATG>ACG)	9	PIK3CA G118D (ACC>ATC)	0	Liver	0.0315
	TP53	TP53 Y220C (ATA>ACA)	5	TP53 R273H (ACG>ATG)	14	Oesophagus	0.0319
	TP53	TP53 Y220C (ATA>ACA)	4	TP53 R273H (ACG>ATG)	10	Stomach	0.0321
	TP53	TP53 V157F (ACG>AAG)	3	TP53 R273H (ACG>ATG)	16	Pancreas	0.0323
	IDH2	IDH2 R172M (CCT>CAT)	2	IDH2 R140Q (CCG>CTG)	0	Glioma Low Grade	0.0323
	IDH2	IDH2 R172M (CCT>CAT)	2	IDH2 R140W (CCG>CTG)	0	Glioma Low Grade	0.0323
	IDH2	IDH2 R172M (CCT>CAT)	2	IDH2 R362W (CCG>CTG)	0	Glioma Low Grade	0.0323
	IDH2	IDH2 R172M (CCT>CAT)	2	IDH2 G421S (CCG>CTG)	0	Glioma Low Grade	0.0323
	PIK3CA	PIK3CA E542K (TCA>TTA)	10	PIK3CA Q546K (GCA>GAA)	1	Colorectum	0.0324
	CTNNB1	CTNNB1 S33C (TCT>TGT)	17	CTNNB1 S45Y (TCT>TAT)	8	Liver	0.0327
	PIK3CA	PIK3CA E545K (TCA>TTA)	11	PIK3CA Q546K (GCA>GAA)	0	Stomach	0.0328
	TP53	TP53 H179R (ATG>ACG)	6	TP53 R248Q (CCG>CTG)	14	Oesophagus	0.033
	TP53	TP53 H179R (ATG>ACG)	3	TP53 R273C (GCG>GTG)	5	Uterine Carcinoma	0.0332
	TP53	TP53 R248W (CCG>CTG)	6	TP53 R213X (TCG>TTG)	3	Uterine Carcinoma	0.0339
	TP53	TP53 H179R (ATG>ACG)	4	TP53 R306X (GCG>GTG)	5	Head and Neck	0.0344
	TP53	TP53 H179R (ATG>ACG)	5	TP53 R248Q (CCG>CTG)	13	Pancreas	0.0347
	TP53	TP53 Y220C (ATA>ACA)	4	TP53 R342X (CCG>CTG)	1	Lung Squamous	0.0347
	PIK3CA	PIK3CA E542K (TCA>TTA)	2	PIK3CA R88Q (TCG>TTG)	1	Glioma Low Grade	0.0347
	PIK3CA	PIK3CA H1047R (ATG>ACG)	5	PIK3CA Q546K (GCA>GAA)	0	Lung Squamous	0.0351
	KRAS	KRAS G12C (CCA>CAA)	3	KRAS A146T (GCT>GTT)	0	Uterine Carcinoma	0.036
	KRAS	KRAS G12D (ACC>ATC)	10	KRAS A146T (GCT>GTT)	3	Stomach	0.0361
	CTNNB1	CTNNB1 T41A (GTA>GCA)	44	CTNNB1 S33F (TCT>TTT)	6	Liver	0.0361
	CTNNB1	CTNNB1 D32V (GTC>GAC)	11	CTNNB1 D32Y (TCC>TAC)	8	Liver	0.0362
	PIK3CA	PIK3CA E545K (TCA>TTA)	11	PIK3CA Q546R (CTG>CCG)	1	Stomach	0.0363
	TP53	TP53 H179R (ATG>ACG)	4	TP53 R273C (GCG>GTG)	5	Head and Neck	0.0365
	IDH2	IDH2 R172K (CCT>CTT)	10	IDH2 V217L (ACG>AAG)	0	Glioma Low Grade	0.0365
	IDH2	IDH2 R172K (CCT>CTT)	10	IDH2 K251N (TCT>TAT)	0	Glioma Low Grade	0.0365
	IDH2	IDH2 R172K (CCT>CTT)	10	IDH2 K280N (TCT>TAT)	0	Glioma Low Grade	0.0365
	IDH2	IDH2 R172K (CCT>CTT)	10	IDH2 E268D (TCT>TAT)	0	Glioma Low Grade	0.0365
	PIK3CA	PIK3CA E542K (TCA>TTA)	19	PIK3CA E453K (TCT>TTT)	1	Head and Neck	0.0367
	KRAS	KRAS G12D (ACC>ATC)	6	KRAS A146T (GCT>GTT)	0	Bladder	0.0368
	CTNNB1	CTNNB1 K335I (TTT>TAT)	11	CTNNB1 S37F (TCT>TTT)	10	Liver	0.0373
	TP53	TP53 Y220C (ATA>ACA)	4	TP53 R196X (CCG>CTG)	1	Lung Squamous	0.0373
	IDH2	IDH2 R172K (CCT>CTT)	10	IDH2 E208X (TCC>TAC)	0	Glioma Low Grade	0.0375
	IDH2	IDH2 R172K (CCT>CTT)	10	IDH2 E52X (TCC>TAC)	0	Glioma Low Grade	0.0375
	SMAD4	SMAD4 R361C (TCG>TTG)	5	SMAD4 R135X (ACG>ATG)	0	Colorectum	0.0376
	PIK3CA	PIK3CA E542K (TCA>TTA)	17	PIK3CA E726K (TCA>TTA)	4	Bladder	0.0376
	TP53	TP53 Y220C (ATA>ACA)	4	TP53 R273H (ACG>ATG)	2	Lung Squamous	0.0382
	TP53	TP53 Y220C (ATA>ACA)	4	TP53 G245S (CCG>CTG)	1	Lung Squamous	0.039
	TP53	TP53 Y220C (ATA>ACA)	3	TP53 R175H (GCG>GTG)	4	Uterine Carcinoma	0.0391
	PIK3CA	PIK3CA N345K (ATG>AAG)	5	PIK3CA G118D (ACC>ATC)	2	Stomach	0.0394
	CTNNB1	CTNNB1 S33F (TCT>TTT)	6	CTNNB1 S45Y (TCT>TAT)	0	Uterine Carcinoma	0.0411
	PIK3CA	PIK3CA Q546R (CTG>CCG)	5	PIK3CA E726K (TCA>TTA)	0	Uterine Carcinoma	0.0413
	TP53	TP53 V157F (ACG>AAG)	6	TP53 R306X (GCG>GTG)	2	Liver	0.0413
	TP53	TP53 V157F (ACG>AAG)	6	TP53 R282W (CCG>CTG)	2	Liver	0.0413
	IDH2	IDH2 R172K (CCT>CTT)	10	IDH2 M411I (TCA>TAA)	0	Glioma Low Grade	0.0416
	PIK3CA	PIK3CA H1047R (ATG>ACG)	5	PIK3CA E453K (TCT>TTT)	1	Lung Squamous	0.0421
	CTNNB1	CTNNB1 S33C (TCT>TGT)	5	CTNNB1 T41A (GTA>GCA)	1	Uterine Carcinoma	0.0421
	TP53	TP53 Y220C (ATA>ACA)	5	TP53 R196X (CCG>CTG)	9	Oesophagus	0.0422
	NRAS	NRAS G13R (CCA>CGA)	2	NRAS G13D (ACC>ATC)	1	Melanoma	0.0433
	CTNNB1	CTNNB1 S45F (TCT>TTT)	15	CTNNB1 D32Y (TCC>TAC)	8	Liver	0.0435
	TP53	TP53 V157F (ACG>AAG)	5	TP53 R306X (GCG>GTG)	5	Head and Neck	0.0437
	TP53	TP53 Y220C (ATA>ACA)	5	TP53 R273C (GCG>GTG)	11	Oesophagus	0.0439
	TP53	TP53 R175H (GCG>GTG)	18	TP53 R273H (ACG>ATG)	8	Breast	0.0441
	NRAS	NRAS Q61R (TTG>TCG)	38	NRAS G13R (CCA>CGA)	2	Melanoma	0.0442
	CTNNB1	CTNNB1 S37F (TCT>TTT)	10	CTNNB1 G34R (CCA>CTA)	4	Liver	0.0442
	IDH2	IDH2 R172K (CCT>CTT)	10	IDH2 R60G (CCG>CGG)	0	Glioma Low Grade	0.0442
	IDH2	IDH2 R172K (CCT>CTT)	10	IDH2 R382G (CCG>CGG)	0	Glioma Low Grade	0.0442
	IDH2	IDH2 R172K (CCT>CTT)	10	IDH2 G417V (GCC>GAC)	0	Glioma Low Grade	0.0443
	CTNNB1	CTNNB1 S37C (TCT>TGT)	6	CTNNB1 S45Y (TCT>TAT)	0	Uterine Carcinoma	0.0454
	IDH2	IDH2 R172M (CCT>CAT)	2	IDH2 D277N (TCG>TTG)	0	Glioma Low Grade	0.0458
	PIK3CA	PIK3CA C420R (CTG>CCG)	3	PIK3CA R88Q (TCG>TTG)	12	Colorectum	0.0458
	KRAS	KRAS G12V (ACC>AAC)	15	KRAS Q61H (CTT>CGT)	2	Uterine Carcinoma	0.0467
	CTNNB1	CTNNB1 G34R (CCA>CTA)	5	CTNNB1 S45Y (TCT>TAT)	0	Uterine Carcinoma	0.0482
	CTNNB1	CTNNB1 S33C (TCT>TGT)	5	CTNNB1 G34E (TCC>TTC)	2	Uterine Carcinoma	0.0483
	KRAS	KRAS G12A (ACC>AGC)	6	KRAS G12S (CCA>CTA)	2	Lung Adeno	0.0484
	TP53	TP53 Y220C (ATA>ACA)	7	TP53 R175H (GCG>GTG)	17	Head and Neck	0.049
