# Supplementary material for: The effects of mutational processes and selection on driver mutations across cancer types
Source: Nat Commun. 2018 May 10;9:1857. doi: 10.1038/s41467-018-04208-6 (PMC5945620; doi:10.1038/s41467-018-04208-6)
Supplement: Supplementary file 8 — Supplementary Data 5 [file 41467_2018_4208_MOESM8_ESM.xlsx]

## Sheet: Sheet1
Pairs of mutations in related genes with frequencies significantly different from expectation based on mutational signatures
	set	mutation1	gene1	n.mutation1	mutation2	gene2	n.mutation2	disease	q.value
	gs.1	BRAF V600E (GTG>GAG)	BRAF	33	KRAS G12S (CCA>CTA)	KRAS	9	Colorectum	0
	gs.1	BRAF V600E (GTG>GAG)	BRAF	33	KRAS A146T (GCT>GTT)	KRAS	11	Colorectum	0
	gs.1	BRAF V600E (GTG>GAG)	BRAF	33	BRAF N581S (ATC>ACC)	BRAF	0	Colorectum	0
	gs.1	BRAF V600E (GTG>GAG)	BRAF	33	NRAS G12D (ACC>ATC)	NRAS	5	Colorectum	0
	gs.1	BRAF V600E (GTG>GAG)	BRAF	33	NRAS Q61R (TTG>TCG)	NRAS	2	Colorectum	0
	gs.1	BRAF V600E (GTG>GAG)	BRAF	129	KRAS G12S (CCA>CTA)	KRAS	0	Melanoma	0
	gs.1	NRAS Q61K (ACA>AAA)	NRAS	30	KRAS G12S (CCA>CTA)	KRAS	0	Melanoma	0
	gs.1	BRAF V600E (GTG>GAG)	BRAF	129	KRAS G12V (ACC>AAC)	KRAS	0	Melanoma	0
	gs.1	BRAF V600E (GTG>GAG)	BRAF	129	KRAS G12D (ACC>ATC)	KRAS	1	Melanoma	0
	gs.1	NRAS Q61R (TTG>TCG)	NRAS	38	KRAS G12D (ACC>ATC)	KRAS	1	Melanoma	0
	gs.1	NRAS Q61K (ACA>AAA)	NRAS	30	KRAS G13D (GCC>GTC)	KRAS	0	Melanoma	0
	gs.1	BRAF V600E (GTG>GAG)	BRAF	129	KRAS G12A (ACC>AGC)	KRAS	0	Melanoma	0
	gs.1	BRAF V600E (GTG>GAG)	BRAF	129	KRAS G12C (CCA>CAA)	KRAS	0	Melanoma	0
	gs.1	BRAF V600E (GTG>GAG)	BRAF	129	KRAS A146T (GCT>GTT)	KRAS	0	Melanoma	0
	gs.1	BRAF V600E (GTG>GAG)	BRAF	129	KRAS Q61H (CTT>CAT)	KRAS	0	Melanoma	0
	gs.1	BRAF V600E (GTG>GAG)	BRAF	129	BRAF D594G (ATC>ACC)	BRAF	0	Melanoma	0
	gs.1	BRAF V600E (GTG>GAG)	BRAF	129	BRAF N581S (ATC>ACC)	BRAF	1	Melanoma	0
	gs.1	BRAF V600E (GTG>GAG)	BRAF	129	BRAF G469A (TCC>TGC)	BRAF	0	Melanoma	0
	gs.1	BRAF V600E (GTG>GAG)	BRAF	129	BRAF K601E (TTC>TCC)	BRAF	5	Melanoma	0
	gs.1	BRAF V600E (GTG>GAG)	BRAF	129	NRAS G13D (ACC>ATC)	NRAS	1	Melanoma	0
	gs.1	BRAF V600E (GTG>GAG)	BRAF	129	NRAS G12D (ACC>ATC)	NRAS	0	Melanoma	0
	gs.1	BRAF V600E (GTG>GAG)	BRAF	129	NRAS Q61H (CTT>CAT)	NRAS	2	Melanoma	0
	gs.1	BRAF V600E (GTG>GAG)	BRAF	129	NRAS G12C (CCT>CAT)	NRAS	0	Melanoma	0
	gs.1	BRAF V600E (GTG>GAG)	BRAF	129	NRAS Q61K (ACA>AAA)	NRAS	30	Melanoma	0
	gs.1	BRAF V600E (GTG>GAG)	BRAF	129	NRAS G13R (CCA>CGA)	NRAS	2	Melanoma	0
	gs.1	BRAF V600E (GTG>GAG)	BRAF	129	NRAS Q61L (TTG>TAG)	NRAS	10	Melanoma	0
	gs.1	NRAS Q61R (TTG>TCG)	NRAS	38	BRAF D594N (TCA>TTA)	BRAF	1	Melanoma	0
	gs.1	NRAS Q61K (ACA>AAA)	NRAS	30	NRAS G13D (ACC>ATC)	NRAS	1	Melanoma	0
	gs.1	NRAS Q61R (TTG>TCG)	NRAS	38	NRAS G13D (ACC>ATC)	NRAS	1	Melanoma	0
	gs.1	NRAS Q61K (ACA>AAA)	NRAS	30	NRAS G12D (ACC>ATC)	NRAS	0	Melanoma	0
	gs.1	KRAS G12V (ACC>AAC)	KRAS	166	KRAS G12S (CCA>CTA)	KRAS	1	Pancreas	0
	gs.1	KRAS G12R (CCA>CGA)	KRAS	97	KRAS G12S (CCA>CTA)	KRAS	1	Pancreas	0
	gs.1	KRAS G12V (ACC>AAC)	KRAS	166	KRAS G13D (GCC>GTC)	KRAS	2	Pancreas	0
	gs.1	KRAS G12V (ACC>AAC)	KRAS	166	KRAS G12A (ACC>AGC)	KRAS	4	Pancreas	0
	gs.1	KRAS G12V (ACC>AAC)	KRAS	166	KRAS G12C (CCA>CAA)	KRAS	5	Pancreas	0
	gs.1	KRAS G12V (ACC>AAC)	KRAS	166	KRAS A146T (GCT>GTT)	KRAS	0	Pancreas	0
	gs.1	KRAS G12V (ACC>AAC)	KRAS	166	BRAF G469A (TCC>TGC)	BRAF	0	Pancreas	0
	gs.1	KRAS G12V (ACC>AAC)	KRAS	166	BRAF D594N (TCA>TTA)	BRAF	0	Pancreas	0
	gs.1	KRAS G12V (ACC>AAC)	KRAS	166	BRAF K601E (TTC>TCC)	BRAF	0	Pancreas	0
	gs.1	KRAS G12V (ACC>AAC)	KRAS	166	BRAF G466E (TCC>TTC)	BRAF	0	Pancreas	0
	gs.1	KRAS G12V (ACC>AAC)	KRAS	166	NRAS G13D (ACC>ATC)	NRAS	0	Pancreas	0
	gs.1	KRAS G12V (ACC>AAC)	KRAS	166	NRAS G12D (ACC>ATC)	NRAS	1	Pancreas	0
	gs.1	KRAS G12V (ACC>AAC)	KRAS	166	NRAS Q61H (CTT>CAT)	NRAS	0	Pancreas	0
	gs.1	KRAS G12V (ACC>AAC)	KRAS	166	NRAS Q61R (TTG>TCG)	NRAS	0	Pancreas	0
	gs.1	KRAS G12D (ACC>ATC)	KRAS	208	KRAS G12A (ACC>AGC)	KRAS	4	Pancreas	0
	gs.1	KRAS G12D (ACC>ATC)	KRAS	208	KRAS A146T (GCT>GTT)	KRAS	0	Pancreas	0
	gs.1	KRAS G12D (ACC>ATC)	KRAS	208	BRAF D594G (ATC>ACC)	BRAF	1	Pancreas	0
	gs.1	KRAS G12D (ACC>ATC)	KRAS	208	BRAF N581S (ATC>ACC)	BRAF	0	Pancreas	0
	gs.1	KRAS G12D (ACC>ATC)	KRAS	208	BRAF G469A (TCC>TGC)	BRAF	0	Pancreas	0
	gs.1	KRAS G12D (ACC>ATC)	KRAS	208	BRAF D594N (TCA>TTA)	BRAF	0	Pancreas	0
	gs.1	KRAS G12D (ACC>ATC)	KRAS	208	BRAF K601E (TTC>TCC)	BRAF	0	Pancreas	0
	gs.1	KRAS G12D (ACC>ATC)	KRAS	208	NRAS G13D (ACC>ATC)	NRAS	0	Pancreas	0
	gs.1	KRAS G12D (ACC>ATC)	KRAS	208	NRAS Q61H (CTT>CAT)	NRAS	0	Pancreas	0
	gs.1	KRAS G12D (ACC>ATC)	KRAS	208	NRAS G13R (CCA>CGA)	NRAS	0	Pancreas	0
	gs.1	KRAS G12R (CCA>CGA)	KRAS	97	KRAS G13D (GCC>GTC)	KRAS	2	Pancreas	0
	gs.1	KRAS G12R (CCA>CGA)	KRAS	97	KRAS G12A (ACC>AGC)	KRAS	4	Pancreas	0
	gs.1	KRAS G12R (CCA>CGA)	KRAS	97	KRAS G12C (CCA>CAA)	KRAS	5	Pancreas	0
	gs.1	KRAS G12R (CCA>CGA)	KRAS	97	BRAF D594G (ATC>ACC)	BRAF	1	Pancreas	0
	gs.1	KRAS G12R (CCA>CGA)	KRAS	97	BRAF G469A (TCC>TGC)	BRAF	0	Pancreas	0
	gs.1	KRAS G12R (CCA>CGA)	KRAS	97	BRAF G466E (TCC>TTC)	BRAF	0	Pancreas	0
	gs.1	KRAS G12R (CCA>CGA)	KRAS	97	NRAS G13D (ACC>ATC)	NRAS	0	Pancreas	0
	gs.1	KRAS G12R (CCA>CGA)	KRAS	97	NRAS G12D (ACC>ATC)	NRAS	1	Pancreas	0
	gs.1	KRAS G12R (CCA>CGA)	KRAS	97	NRAS G12C (CCT>CAT)	NRAS	0	Pancreas	0
	gs.1	KRAS G12R (CCA>CGA)	KRAS	97	NRAS Q61K (ACA>AAA)	NRAS	0	Pancreas	0
	gs.1	KRAS G12R (CCA>CGA)	KRAS	97	NRAS G13R (CCA>CGA)	NRAS	0	Pancreas	0
	gs.1	BRAF V600E (GTG>GAG)	BRAF	107	KRAS G12S (CCA>CTA)	KRAS	0	Thyroid	0
	gs.1	BRAF V600E (GTG>GAG)	BRAF	107	KRAS G12V (ACC>AAC)	KRAS	0	Thyroid	0
	gs.1	BRAF V600E (GTG>GAG)	BRAF	107	KRAS G12D (ACC>ATC)	KRAS	0	Thyroid	0
	gs.1	BRAF V600E (GTG>GAG)	BRAF	107	KRAS G13D (GCC>GTC)	KRAS	0	Thyroid	0
	gs.1	BRAF V600E (GTG>GAG)	BRAF	107	KRAS A146T (GCT>GTT)	KRAS	0	Thyroid	0
	gs.1	BRAF V600E (GTG>GAG)	BRAF	107	BRAF K601E (TTC>TCC)	BRAF	0	Thyroid	0
	gs.1	BRAF V600E (GTG>GAG)	BRAF	107	NRAS G13D (ACC>ATC)	NRAS	0	Thyroid	0
	gs.1	BRAF V600E (GTG>GAG)	BRAF	107	NRAS G12D (ACC>ATC)	NRAS	0	Thyroid	0
	gs.1	BRAF V600E (GTG>GAG)	BRAF	107	NRAS Q61R (TTG>TCG)	NRAS	9	Thyroid	0
	gs.2	CTNNB1 T41A (GTA>GCA)	CTNNB1	44	APC R216X (GCG>GTG)	APC	0	Liver	0
	gs.2	CTNNB1 T41A (GTA>GCA)	CTNNB1	44	APC R1450X (GCG>GTG)	APC	0	Liver	0
	gs.2	CTNNB1 T41A (GTA>GCA)	CTNNB1	44	APC R213X (ACG>ATG)	APC	0	Liver	0
	gs.2	CTNNB1 T41A (GTA>GCA)	CTNNB1	44	APC R499X (ACG>ATG)	APC	0	Liver	0
	gs.2	CTNNB1 T41A (GTA>GCA)	CTNNB1	44	APC R876X (GCG>GTG)	APC	0	Liver	0
	gs.2	CTNNB1 T41A (GTA>GCA)	CTNNB1	44	APC R232X (ACG>ATG)	APC	0	Liver	0
	gs.2	CTNNB1 H36P (ATG>AGG)	CTNNB1	18	APC R2204X (TCG>TTG)	APC	0	Liver	0
	gs.2	CTNNB1 H36P (ATG>AGG)	CTNNB1	18	APC R216X (GCG>GTG)	APC	0	Liver	0
	gs.2	CTNNB1 H36P (ATG>AGG)	CTNNB1	18	APC R1450X (GCG>GTG)	APC	0	Liver	0
	gs.2	CTNNB1 H36P (ATG>AGG)	CTNNB1	18	APC R213X (ACG>ATG)	APC	0	Liver	0
	gs.2	CTNNB1 H36P (ATG>AGG)	CTNNB1	18	APC R499X (ACG>ATG)	APC	0	Liver	0
	gs.2	CTNNB1 H36P (ATG>AGG)	CTNNB1	18	APC R876X (GCG>GTG)	APC	0	Liver	0
	gs.2	CTNNB1 H36P (ATG>AGG)	CTNNB1	18	APC R1114X (TCG>TTG)	APC	0	Liver	0
	gs.2	CTNNB1 H36P (ATG>AGG)	CTNNB1	18	APC R232X (ACG>ATG)	APC	0	Liver	0
	gs.2	CTNNB1 K335I (TTT>TAT)	CTNNB1	11	APC R213X (ACG>ATG)	APC	0	Liver	0
	gs.2	CTNNB1 K335I (TTT>TAT)	CTNNB1	11	APC R499X (ACG>ATG)	APC	0	Liver	0
	gs.2	CTNNB1 K335I (TTT>TAT)	CTNNB1	11	APC R232X (ACG>ATG)	APC	0	Liver	0
	gs.2	CTNNB1 S33C (TCT>TGT)	CTNNB1	17	APC R213X (ACG>ATG)	APC	0	Liver	0
	gs.2	CTNNB1 S33C (TCT>TGT)	CTNNB1	17	APC R499X (ACG>ATG)	APC	0	Liver	0
	gs.2	CTNNB1 S33C (TCT>TGT)	CTNNB1	17	APC R232X (ACG>ATG)	APC	0	Liver	0
	gs.2	CTNNB1 I35S (ATC>AGC)	CTNNB1	11	APC R213X (ACG>ATG)	APC	0	Liver	0
	gs.2	CTNNB1 I35S (ATC>AGC)	CTNNB1	11	APC R499X (ACG>ATG)	APC	0	Liver	0
	gs.2	CTNNB1 I35S (ATC>AGC)	CTNNB1	11	APC R232X (ACG>ATG)	APC	0	Liver	0
	gs.3	IDH1 R132H (ACG>ATG)	IDH1	322	IDH1 R132C (TCG>TTG)	IDH1	14	Glioma Low Grade	0
	gs.3	IDH1 R132H (ACG>ATG)	IDH1	322	IDH2 R140Q (CCG>CTG)	IDH2	0	Glioma Low Grade	0
	gs.3	IDH1 R132H (ACG>ATG)	IDH1	322	IDH2 R140W (CCG>CTG)	IDH2	0	Glioma Low Grade	0
	gs.3	IDH1 R132H (ACG>ATG)	IDH1	322	IDH2 V217M (ACG>ATG)	IDH2	0	Glioma Low Grade	0
	gs.3	IDH1 R132H (ACG>ATG)	IDH1	322	IDH2 R60H (ACG>ATG)	IDH2	0	Glioma Low Grade	0
	gs.3	IDH1 R132H (ACG>ATG)	IDH1	322	IDH2 R362W (CCG>CTG)	IDH2	0	Glioma Low Grade	0
	gs.3	IDH1 R132H (ACG>ATG)	IDH1	322	IDH2 G421S (CCG>CTG)	IDH2	0	Glioma Low Grade	0
	gs.1	KRAS G12D (ACC>ATC)	KRAS	208	KRAS Q61H (CTT>CAT)	KRAS	7	Pancreas	1.72e-17
	gs.1	KRAS G12V (ACC>AAC)	KRAS	166	NRAS G13R (CCA>CGA)	NRAS	0	Pancreas	1.13e-16
	gs.1	KRAS G12R (CCA>CGA)	KRAS	97	NRAS Q61R (TTG>TCG)	NRAS	0	Pancreas	1.49e-16
	gs.1	BRAF V600E (GTG>GAG)	BRAF	107	BRAF G469A (TCC>TGC)	BRAF	0	Thyroid	2.19e-16
	gs.2	CTNNB1 S45P (TTC>TCC)	CTNNB1	32	APC R2204X (TCG>TTG)	APC	0	Liver	6.99e-16
	gs.2	CTNNB1 S45P (TTC>TCC)	CTNNB1	32	APC R1114X (TCG>TTG)	APC	0	Liver	6.99e-16
	gs.1	NRAS Q61R (TTG>TCG)	NRAS	38	KRAS A146T (GCT>GTT)	KRAS	0	Melanoma	7.23e-16
	gs.1	KRAS G12V (ACC>AAC)	KRAS	166	BRAF V600E (GTG>GAG)	BRAF	0	Pancreas	8.95e-16
	gs.1	KRAS G12R (CCA>CGA)	KRAS	97	BRAF D594N (TCA>TTA)	BRAF	0	Pancreas	9.93e-16
	gs.1	KRAS G12R (CCA>CGA)	KRAS	97	NRAS Q61L (TTG>TAG)	NRAS	0	Pancreas	1.16e-15
	gs.1	BRAF V600E (GTG>GAG)	BRAF	107	BRAF D594N (TCA>TTA)	BRAF	0	Thyroid	1.42e-15
	gs.1	NRAS Q61K (ACA>AAA)	NRAS	30	KRAS A146T (GCT>GTT)	KRAS	0	Melanoma	1.53e-15
	gs.2	CTNNB1 T41A (GTA>GCA)	CTNNB1	44	APC R2204X (TCG>TTG)	APC	0	Liver	1.78e-15
	gs.2	CTNNB1 T41A (GTA>GCA)	CTNNB1	44	APC R1114X (TCG>TTG)	APC	0	Liver	1.78e-15
	gs.1	BRAF V600E (GTG>GAG)	BRAF	107	BRAF D594G (ATC>ACC)	BRAF	0	Thyroid	1.94e-15
	gs.1	BRAF V600E (GTG>GAG)	BRAF	107	BRAF N581S (ATC>ACC)	BRAF	0	Thyroid	1.94e-15
	gs.1	NRAS Q61R (TTG>TCG)	NRAS	38	KRAS G13D (GCC>GTC)	KRAS	0	Melanoma	1.99e-15
	gs.1	BRAF V600E (GTG>GAG)	BRAF	33	KRAS G13D (GCC>GTC)	KRAS	32	Colorectum	2.05e-15
	gs.1	KRAS G12D (ACC>ATC)	KRAS	208	NRAS Q61K (ACA>AAA)	NRAS	0	Pancreas	2.05e-15
	gs.1	BRAF V600E (GTG>GAG)	BRAF	33	BRAF D594G (ATC>ACC)	BRAF	1	Colorectum	2.16e-15
	gs.1	BRAF V600E (GTG>GAG)	BRAF	107	NRAS Q61L (TTG>TAG)	NRAS	0	Thyroid	2.34e-15
	gs.1	NRAS Q61R (TTG>TCG)	NRAS	38	NRAS G12D (ACC>ATC)	NRAS	0	Melanoma	3.03e-15
	gs.1	BRAF V600E (GTG>GAG)	BRAF	129	KRAS G12R (CCA>CGA)	KRAS	1	Melanoma	3.26e-15
	gs.2	CTNNB1 S33C (TCT>TGT)	CTNNB1	17	APC R216X (GCG>GTG)	APC	0	Liver	3.32e-15
	gs.2	CTNNB1 S33C (TCT>TGT)	CTNNB1	17	APC R1450X (GCG>GTG)	APC	0	Liver	3.32e-15
	gs.2	CTNNB1 S33C (TCT>TGT)	CTNNB1	17	APC R876X (GCG>GTG)	APC	0	Liver	3.32e-15
	gs.2	CTNNB1 S45P (TTC>TCC)	CTNNB1	32	APC R216X (GCG>GTG)	APC	0	Liver	3.32e-15
	gs.2	CTNNB1 S45P (TTC>TCC)	CTNNB1	32	APC R1450X (GCG>GTG)	APC	0	Liver	3.32e-15
	gs.2	CTNNB1 S45P (TTC>TCC)	CTNNB1	32	APC R876X (GCG>GTG)	APC	0	Liver	3.32e-15
	gs.1	NRAS Q61K (ACA>AAA)	NRAS	30	KRAS G12D (ACC>ATC)	KRAS	1	Melanoma	3.38e-15
	gs.1	KRAS G12V (ACC>AAC)	KRAS	166	BRAF D594G (ATC>ACC)	BRAF	1	Pancreas	3.63e-15
	gs.1	KRAS G12D (ACC>ATC)	KRAS	208	KRAS G12C (CCA>CAA)	KRAS	5	Pancreas	3.65e-15
	gs.1	BRAF V600E (GTG>GAG)	BRAF	33	BRAF D594N (TCA>TTA)	BRAF	2	Colorectum	4.13e-15
	gs.1	NRAS Q61L (TTG>TAG)	NRAS	10	BRAF D594N (TCA>TTA)	BRAF	1	Melanoma	4.32e-15
	gs.1	NRAS Q61K (ACA>AAA)	NRAS	30	KRAS Q61H (CTT>CGT)	KRAS	0	Melanoma	4.37e-15
	gs.1	BRAF V600E (GTG>GAG)	BRAF	33	NRAS G12C (CCT>CAT)	NRAS	4	Colorectum	4.44e-15
	gs.1	KRAS G12D (ACC>ATC)	KRAS	208	NRAS Q61L (TTG>TAG)	NRAS	0	Pancreas	4.55e-15
	gs.1	KRAS G12D (ACC>ATC)	KRAS	208	NRAS G12C (CCT>CAT)	NRAS	0	Pancreas	4.76e-15
	gs.3	IDH1 R132H (ACG>ATG)	IDH1	322	IDH2 D277N (TCG>TTG)	IDH2	0	Glioma Low Grade	4.86e-15
	gs.1	BRAF V600E (GTG>GAG)	BRAF	33	BRAF K601E (TTC>TCC)	BRAF	0	Colorectum	4.87e-15
	gs.1	KRAS G12R (CCA>CGA)	KRAS	97	KRAS Q61H (CTT>CAT)	KRAS	7	Pancreas	5.33e-15
	gs.2	CTNNB1 K335I (TTT>TAT)	CTNNB1	11	APC R216X (GCG>GTG)	APC	0	Liver	5.73e-15
	gs.2	CTNNB1 K335I (TTT>TAT)	CTNNB1	11	APC R1450X (GCG>GTG)	APC	0	Liver	5.73e-15
	gs.2	CTNNB1 K335I (TTT>TAT)	CTNNB1	11	APC R876X (GCG>GTG)	APC	0	Liver	5.73e-15
	gs.1	NRAS Q61L (TTG>TAG)	NRAS	10	KRAS G12S (CCA>CTA)	KRAS	0	Melanoma	5.74e-15
	gs.1	BRAF V600E (GTG>GAG)	BRAF	33	NRAS G13D (ACC>ATC)	NRAS	1	Colorectum	7.78e-15
	gs.1	NRAS Q61K (ACA>AAA)	NRAS	30	BRAF D594N (TCA>TTA)	BRAF	1	Melanoma	8.07e-15
	gs.1	NRAS Q61L (TTG>TAG)	NRAS	10	BRAF G466E (TCC>TTC)	BRAF	2	Melanoma	8.25e-15
	gs.1	NRAS Q61R (TTG>TCG)	NRAS	38	KRAS G12S (CCA>CTA)	KRAS	0	Melanoma	8.25e-15
	gs.1	BRAF V600E (GTG>GAG)	BRAF	33	BRAF G466E (TCC>TTC)	BRAF	0	Colorectum	9.44e-15
	gs.1	KRAS G12R (CCA>CGA)	KRAS	97	BRAF K601E (TTC>TCC)	BRAF	0	Pancreas	9.98e-15
	gs.1	KRAS Q61H (CTT>CGT)	KRAS	19	BRAF D594N (TCA>TTA)	BRAF	0	Pancreas	1.03e-14
	gs.1	KRAS G12D (ACC>ATC)	KRAS	208	BRAF V600E (GTG>GAG)	BRAF	0	Pancreas	1.21e-14
	gs.1	KRAS G12D (ACC>ATC)	KRAS	208	NRAS Q61R (TTG>TCG)	NRAS	0	Pancreas	1.4e-14
	gs.1	BRAF V600E (GTG>GAG)	BRAF	129	KRAS G13D (GCC>GTC)	KRAS	0	Melanoma	1.47e-14
	gs.1	BRAF V600E (GTG>GAG)	BRAF	129	KRAS Q61H (CTT>CGT)	KRAS	0	Melanoma	1.48e-14
	gs.1	BRAF V600E (GTG>GAG)	BRAF	107	KRAS G12A (ACC>AGC)	KRAS	0	Thyroid	1.49e-14
	gs.1	KRAS G12R (CCA>CGA)	KRAS	97	KRAS A146T (GCT>GTT)	KRAS	0	Pancreas	1.49e-14
	gs.1	BRAF V600E (GTG>GAG)	BRAF	107	NRAS Q61K (ACA>AAA)	NRAS	6	Thyroid	1.67e-14
	gs.1	KRAS G12V (ACC>AAC)	KRAS	166	NRAS G12C (CCT>CAT)	NRAS	0	Pancreas	1.7e-14
	gs.1	NRAS Q61K (ACA>AAA)	NRAS	30	BRAF G466E (TCC>TTC)	BRAF	2	Melanoma	1.7e-14
	gs.1	KRAS G12D (ACC>ATC)	KRAS	208	BRAF G466E (TCC>TTC)	BRAF	0	Pancreas	1.72e-14
	gs.1	KRAS G12R (CCA>CGA)	KRAS	97	BRAF N581S (ATC>ACC)	BRAF	0	Pancreas	1.76e-14
	gs.1	NRAS Q61R (TTG>TCG)	NRAS	38	BRAF G466E (TCC>TTC)	BRAF	2	Melanoma	2.12e-14
	gs.1	KRAS G12V (ACC>AAC)	KRAS	166	BRAF N581S (ATC>ACC)	BRAF	0	Pancreas	2.26e-14
	gs.1	BRAF V600E (GTG>GAG)	BRAF	107	NRAS G13R (CCA>CGA)	NRAS	0	Thyroid	2.3e-14
	gs.1	BRAF V600E (GTG>GAG)	BRAF	107	NRAS Q61H (CTT>CAT)	NRAS	0	Thyroid	2.37e-14
	gs.1	KRAS G12D (ACC>ATC)	KRAS	208	NRAS G12D (ACC>ATC)	NRAS	1	Pancreas	2.44e-14
	gs.1	KRAS G12R (CCA>CGA)	KRAS	97	BRAF V600E (GTG>GAG)	BRAF	0	Pancreas	2.47e-14
	gs.1	KRAS G12V (ACC>AAC)	KRAS	166	NRAS Q61L (TTG>TAG)	NRAS	0	Pancreas	2.84e-14
	gs.1	KRAS G12D (ACC>ATC)	KRAS	208	KRAS G12S (CCA>CTA)	KRAS	1	Pancreas	2.84e-14
	gs.2	CTNNB1 S45P (TTC>TCC)	CTNNB1	32	APC R213X (ACG>ATG)	APC	0	Liver	2.87e-14
	gs.2	CTNNB1 S45P (TTC>TCC)	CTNNB1	32	APC R499X (ACG>ATG)	APC	0	Liver	2.87e-14
	gs.2	CTNNB1 S45P (TTC>TCC)	CTNNB1	32	APC R232X (ACG>ATG)	APC	0	Liver	2.87e-14
	gs.1	BRAF V600E (GTG>GAG)	BRAF	107	KRAS Q61H (CTT>CAT)	KRAS	0	Thyroid	2.91e-14
	gs.1	KRAS G12V (ACC>AAC)	KRAS	166	NRAS Q61K (ACA>AAA)	NRAS	0	Pancreas	3.02e-14
	gs.1	BRAF V600E (GTG>GAG)	BRAF	107	KRAS Q61H (CTT>CGT)	KRAS	0	Thyroid	3.02e-14
	gs.3	IDH1 R132H (ACG>ATG)	IDH1	322	IDH2 A370T (GCG>GTG)	IDH2	0	Glioma Low Grade	3.07e-14
	gs.3	IDH1 R132H (ACG>ATG)	IDH1	322	IDH2 R159H (GCG>GTG)	IDH2	0	Glioma Low Grade	3.07e-14
	gs.2	CTNNB1 S45F (TCT>TTT)	CTNNB1	15	APC R213X (ACG>ATG)	APC	0	Liver	3.61e-14
	gs.2	CTNNB1 S45F (TCT>TTT)	CTNNB1	15	APC R499X (ACG>ATG)	APC	0	Liver	3.61e-14
	gs.2	CTNNB1 S45F (TCT>TTT)	CTNNB1	15	APC R232X (ACG>ATG)	APC	0	Liver	3.61e-14
	gs.1	BRAF V600E (GTG>GAG)	BRAF	107	KRAS G12R (CCA>CGA)	KRAS	0	Thyroid	3.61e-14
	gs.1	BRAF V600E (GTG>GAG)	BRAF	107	KRAS G12C (CCA>CAA)	KRAS	0	Thyroid	3.74e-14
	gs.1	KRAS G12R (CCA>CGA)	KRAS	97	NRAS Q61H (CTT>CAT)	NRAS	0	Pancreas	3.95e-14
	gs.1	KRAS G12V (ACC>AAC)	KRAS	166	KRAS Q61H (CTT>CAT)	KRAS	7	Pancreas	4.11e-14
	gs.1	BRAF V600E (GTG>GAG)	BRAF	107	NRAS G12C (CCT>CAT)	NRAS	0	Thyroid	4.26e-14
	gs.1	BRAF V600E (GTG>GAG)	BRAF	107	BRAF G466E (TCC>TTC)	BRAF	0	Thyroid	5.54e-14
	gs.1	NRAS Q61R (TTG>TCG)	NRAS	38	KRAS Q61H (CTT>CGT)	KRAS	0	Melanoma	9.06e-14
	gs.1	KRAS G12D (ACC>ATC)	KRAS	208	KRAS G13D (GCC>GTC)	KRAS	2	Pancreas	1.08e-13
	gs.3	IDH1 R132G (TCG>TGG)	IDH1	8	IDH2 V217M (ACG>ATG)	IDH2	0	Glioma Low Grade	1.48e-13
	gs.3	IDH1 R132G (TCG>TGG)	IDH1	8	IDH2 R60H (ACG>ATG)	IDH2	0	Glioma Low Grade	1.48e-13
	gs.2	CTNNB1 S33C (TCT>TGT)	CTNNB1	17	APC R2204X (TCG>TTG)	APC	0	Liver	1.57e-13
	gs.2	CTNNB1 S33C (TCT>TGT)	CTNNB1	17	APC R1114X (TCG>TTG)	APC	0	Liver	1.57e-13
	gs.1	BRAF V600E (GTG>GAG)	BRAF	129	NRAS Q61R (TTG>TCG)	NRAS	38	Melanoma	1.84e-13
	gs.3	IDH1 R132H (ACG>ATG)	IDH1	322	IDH2 G220D (GCC>GTC)	IDH2	0	Glioma Low Grade	1.89e-13
	gs.3	IDH1 R132H (ACG>ATG)	IDH1	322	IDH2 G201D (GCC>GTC)	IDH2	0	Glioma Low Grade	1.89e-13
	gs.1	BRAF V600E (GTG>GAG)	BRAF	129	BRAF G466E (TCC>TTC)	BRAF	2	Melanoma	2.95e-13
	gs.2	CTNNB1 K335I (TTT>TAT)	CTNNB1	11	APC R2204X (TCG>TTG)	APC	0	Liver	2.98e-13
	gs.2	CTNNB1 K335I (TTT>TAT)	CTNNB1	11	APC R1114X (TCG>TTG)	APC	0	Liver	2.98e-13
	gs.1	BRAF V600E (GTG>GAG)	BRAF	129	BRAF D594N (TCA>TTA)	BRAF	1	Melanoma	3.03e-13
	gs.2	APC Q1378X (TCA>TTA)	APC	9	APC R2204X (TCG>TTG)	APC	0	Colorectum	3.14e-13
	gs.1	KRAS G12R (CCA>CGA)	KRAS	97	KRAS Q61H (CTT>CGT)	KRAS	19	Pancreas	3.85e-13
	gs.1	NRAS Q61L (TTG>TAG)	NRAS	10	KRAS G13D (GCC>GTC)	KRAS	0	Melanoma	3.96e-13
	gs.1	KRAS Q61H (CTT>CGT)	KRAS	19	BRAF G466E (TCC>TTC)	BRAF	0	Pancreas	4.19e-13
	gs.2	CTNNB1 S45F (TCT>TTT)	CTNNB1	15	APC R216X (GCG>GTG)	APC	0	Liver	4.5e-13
	gs.2	CTNNB1 S45F (TCT>TTT)	CTNNB1	15	APC R1450X (GCG>GTG)	APC	0	Liver	4.5e-13
	gs.2	CTNNB1 S45F (TCT>TTT)	CTNNB1	15	APC R876X (GCG>GTG)	APC	0	Liver	4.5e-13
	gs.1	NRAS Q61L (TTG>TAG)	NRAS	10	NRAS G12D (ACC>ATC)	NRAS	0	Melanoma	5.14e-13
	gs.3	IDH2 R172K (CCT>CTT)	IDH2	10	IDH2 V217M (ACG>ATG)	IDH2	0	Glioma Low Grade	6.72e-13
	gs.3	IDH2 R172K (CCT>CTT)	IDH2	10	IDH2 R60H (ACG>ATG)	IDH2	0	Glioma Low Grade	6.72e-13
	gs.2	CTNNB1 I35S (ATC>AGC)	CTNNB1	11	APC R216X (GCG>GTG)	APC	0	Liver	7.6e-13
	gs.2	CTNNB1 I35S (ATC>AGC)	CTNNB1	11	APC R1450X (GCG>GTG)	APC	0	Liver	7.6e-13
	gs.2	CTNNB1 I35S (ATC>AGC)	CTNNB1	11	APC R876X (GCG>GTG)	APC	0	Liver	7.6e-13
	gs.1	KRAS G12C (CCA>CAA)	KRAS	36	BRAF D594N (TCA>TTA)	BRAF	1	Lung Adeno	8.18e-13
	gs.1	KRAS G12V (ACC>AAC)	KRAS	32	BRAF G466E (TCC>TTC)	BRAF	0	Colorectum	8.97e-13
	gs.1	BRAF V600E (GTG>GAG)	BRAF	33	KRAS Q61H (CTT>CGT)	KRAS	3	Colorectum	1.09e-12
	gs.2	CTNNB1 I35S (ATC>AGC)	CTNNB1	11	APC R2204X (TCG>TTG)	APC	0	Liver	2.06e-12
	gs.2	CTNNB1 I35S (ATC>AGC)	CTNNB1	11	APC R1114X (TCG>TTG)	APC	0	Liver	2.06e-12
	gs.3	IDH1 R132G (TCG>TGG)	IDH1	8	IDH2 A370T (GCG>GTG)	IDH2	0	Glioma Low Grade	2.18e-12
	gs.3	IDH1 R132G (TCG>TGG)	IDH1	8	IDH2 R159H (GCG>GTG)	IDH2	0	Glioma Low Grade	2.18e-12
	gs.1	NRAS Q61L (TTG>TAG)	NRAS	10	KRAS G12D (ACC>ATC)	KRAS	1	Melanoma	2.31e-12
	gs.1	KRAS Q61H (CTT>CGT)	KRAS	19	KRAS G13D (GCC>GTC)	KRAS	2	Pancreas	3.12e-12
	gs.1	KRAS G12D (ACC>ATC)	KRAS	44	BRAF G466E (TCC>TTC)	BRAF	0	Colorectum	3.9e-12
	gs.1	KRAS Q61H (CTT>CGT)	KRAS	19	KRAS A146T (GCT>GTT)	KRAS	0	Pancreas	4.07e-12
	gs.1	NRAS Q61K (ACA>AAA)	NRAS	30	KRAS Q61H (CTT>CAT)	KRAS	0	Melanoma	1.37e-11
	gs.3	IDH2 R172K (CCT>CTT)	IDH2	10	IDH2 A370T (GCG>GTG)	IDH2	0	Glioma Low Grade	1.37e-11
	gs.3	IDH2 R172K (CCT>CTT)	IDH2	10	IDH2 R159H (GCG>GTG)	IDH2	0	Glioma Low Grade	1.37e-11
	gs.3	IDH1 R132G (TCG>TGG)	IDH1	8	IDH2 R140Q (CCG>CTG)	IDH2	0	Glioma Low Grade	1.61e-11
	gs.3	IDH1 R132G (TCG>TGG)	IDH1	8	IDH2 R140W (CCG>CTG)	IDH2	0	Glioma Low Grade	1.61e-11
	gs.3	IDH1 R132G (TCG>TGG)	IDH1	8	IDH2 R362W (CCG>CTG)	IDH2	0	Glioma Low Grade	1.61e-11
	gs.3	IDH1 R132G (TCG>TGG)	IDH1	8	IDH2 G421S (CCG>CTG)	IDH2	0	Glioma Low Grade	1.61e-11
	gs.1	KRAS G12V (ACC>AAC)	KRAS	32	NRAS G13D (ACC>ATC)	NRAS	1	Colorectum	2.03e-11
	gs.1	NRAS Q61L (TTG>TAG)	NRAS	10	NRAS G13D (ACC>ATC)	NRAS	1	Melanoma	2.17e-11
	gs.1	NRAS Q61L (TTG>TAG)	NRAS	10	KRAS A146T (GCT>GTT)	KRAS	0	Melanoma	2.17e-11
	gs.2	CTNNB1 S45F (TCT>TTT)	CTNNB1	15	APC R2204X (TCG>TTG)	APC	0	Liver	2.44e-11
	gs.2	CTNNB1 S45F (TCT>TTT)	CTNNB1	15	APC R1114X (TCG>TTG)	APC	0	Liver	2.44e-11
	gs.3	IDH1 R132G (TCG>TGG)	IDH1	8	IDH2 D277N (TCG>TTG)	IDH2	0	Glioma Low Grade	3.42e-11
	gs.1	KRAS Q61H (CTT>CGT)	KRAS	19	NRAS G13D (ACC>ATC)	NRAS	0	Pancreas	3.54e-11
	gs.1	NRAS Q61K (ACA>AAA)	NRAS	30	NRAS G12C (CCT>CAT)	NRAS	0	Melanoma	6.61e-11
	gs.1	KRAS G12D (ACC>ATC)	KRAS	44	NRAS G13D (ACC>ATC)	NRAS	1	Colorectum	7.51e-11
	gs.2	CTNNB1 H36P (ATG>AGG)	CTNNB1	18	APC Q1378X (TCA>TTA)	APC	0	Liver	9.61e-11
	gs.3	IDH2 R172K (CCT>CTT)	IDH2	10	IDH2 R140Q (CCG>CTG)	IDH2	0	Glioma Low Grade	1.26e-10
	gs.3	IDH2 R172K (CCT>CTT)	IDH2	10	IDH2 R140W (CCG>CTG)	IDH2	0	Glioma Low Grade	1.26e-10
	gs.3	IDH2 R172K (CCT>CTT)	IDH2	10	IDH2 R362W (CCG>CTG)	IDH2	0	Glioma Low Grade	1.26e-10
	gs.3	IDH2 R172K (CCT>CTT)	IDH2	10	IDH2 G421S (CCG>CTG)	IDH2	0	Glioma Low Grade	1.26e-10
	gs.2	CTNNB1 D32V (GTC>GAC)	CTNNB1	11	APC R213X (ACG>ATG)	APC	0	Liver	2.14e-10
	gs.2	CTNNB1 D32V (GTC>GAC)	CTNNB1	11	APC R499X (ACG>ATG)	APC	0	Liver	2.14e-10
	gs.2	CTNNB1 D32V (GTC>GAC)	CTNNB1	11	APC R232X (ACG>ATG)	APC	0	Liver	2.14e-10
	gs.1	BRAF V600E (GTG>GAG)	BRAF	33	NRAS Q61K (ACA>AAA)	NRAS	6	Colorectum	2.16e-10
	gs.1	NRAS Q61K (ACA>AAA)	NRAS	30	KRAS G12V (ACC>AAC)	KRAS	0	Melanoma	2.47e-10
	gs.1	KRAS G12C (CCA>CAA)	KRAS	36	NRAS G12C (CCT>CAT)	NRAS	0	Lung Adeno	2.48e-10
	gs.1	BRAF V600E (GTG>GAG)	BRAF	33	NRAS Q61H (CTT>CAT)	NRAS	0	Colorectum	2.99e-10
	gs.3	IDH2 R172K (CCT>CTT)	IDH2	10	IDH2 D277N (TCG>TTG)	IDH2	0	Glioma Low Grade	3.12e-10
	gs.1	KRAS Q61H (CTT>CGT)	KRAS	19	KRAS G12S (CCA>CTA)	KRAS	1	Pancreas	3.37e-10
	gs.1	NRAS Q61K (ACA>AAA)	NRAS	30	BRAF D594G (ATC>ACC)	BRAF	0	Melanoma	3.95e-10
	gs.2	APC Q1378X (TCA>TTA)	APC	9	APC R499X (ACG>ATG)	APC	10	Colorectum	4.03e-10
	gs.2	CTNNB1 S37C (TCT>TGT)	CTNNB1	6	APC R213X (ACG>ATG)	APC	0	Uterine Carcinoma	4.61e-10
	gs.2	CTNNB1 S37C (TCT>TGT)	CTNNB1	6	APC R499X (ACG>ATG)	APC	0	Uterine Carcinoma	4.61e-10
	gs.2	CTNNB1 D32V (GTC>GAC)	CTNNB1	11	APC R216X (GCG>GTG)	APC	0	Liver	4.8e-10
	gs.2	CTNNB1 D32V (GTC>GAC)	CTNNB1	11	APC R1450X (GCG>GTG)	APC	0	Liver	4.8e-10
	gs.2	CTNNB1 D32V (GTC>GAC)	CTNNB1	11	APC R876X (GCG>GTG)	APC	0	Liver	4.8e-10
	gs.1	NRAS Q61R (TTG>TCG)	NRAS	38	KRAS Q61H (CTT>CAT)	KRAS	0	Melanoma	5.26e-10
	gs.2	CTNNB1 S37F (TCT>TTT)	CTNNB1	8	APC R213X (ACG>ATG)	APC	0	Uterine Carcinoma	5.33e-10
	gs.2	CTNNB1 S37F (TCT>TTT)	CTNNB1	8	APC R499X (ACG>ATG)	APC	0	Uterine Carcinoma	5.33e-10
	gs.1	KRAS Q61H (CTT>CGT)	KRAS	19	NRAS G12D (ACC>ATC)	NRAS	1	Pancreas	6.21e-10
	gs.1	NRAS Q61K (ACA>AAA)	NRAS	30	BRAF G469A (TCC>TGC)	BRAF	0	Melanoma	7.38e-10
	gs.1	NRAS Q61K (ACA>AAA)	NRAS	30	KRAS G12C (CCA>CAA)	KRAS	0	Melanoma	7.5e-10
	gs.2	APC Q1378X (TCA>TTA)	APC	9	APC R213X (ACG>ATG)	APC	11	Colorectum	7.92e-10
	gs.2	CTNNB1 S37F (TCT>TTT)	CTNNB1	8	APC R216X (GCG>GTG)	APC	0	Uterine Carcinoma	8.97e-10
	gs.2	CTNNB1 S37F (TCT>TTT)	CTNNB1	8	APC R1450X (GCG>GTG)	APC	0	Uterine Carcinoma	8.97e-10
	gs.2	CTNNB1 S37F (TCT>TTT)	CTNNB1	8	APC R876X (GCG>GTG)	APC	0	Uterine Carcinoma	8.97e-10
	gs.2	CTNNB1 S37C (TCT>TGT)	CTNNB1	6	APC R232X (ACG>ATG)	APC	1	Uterine Carcinoma	1.07e-09
	gs.1	BRAF V600E (GTG>GAG)	BRAF	33	KRAS G12C (CCA>CAA)	KRAS	9	Colorectum	1.25e-09
	gs.2	CTNNB1 H36P (ATG>AGG)	CTNNB1	18	CTNNB1 G34R (CCA>CTA)	CTNNB1	4	Liver	1.25e-09
	gs.2	CTNNB1 S37C (TCT>TGT)	CTNNB1	6	APC R216X (GCG>GTG)	APC	0	Uterine Carcinoma	1.39e-09
	gs.2	CTNNB1 S37C (TCT>TGT)	CTNNB1	6	APC R1450X (GCG>GTG)	APC	0	Uterine Carcinoma	1.39e-09
	gs.2	CTNNB1 S37C (TCT>TGT)	CTNNB1	6	APC R876X (GCG>GTG)	APC	0	Uterine Carcinoma	1.39e-09
	gs.1	NRAS Q61K (ACA>AAA)	NRAS	30	NRAS Q61H (CTT>CAT)	NRAS	2	Melanoma	1.46e-09
	gs.2	CTNNB1 D32G (GTC>GCC)	CTNNB1	12	APC R213X (ACG>ATG)	APC	0	Liver	1.78e-09
	gs.2	CTNNB1 D32G (GTC>GCC)	CTNNB1	12	APC R499X (ACG>ATG)	APC	0	Liver	1.78e-09
	gs.2	CTNNB1 D32G (GTC>GCC)	CTNNB1	12	APC R232X (ACG>ATG)	APC	0	Liver	1.78e-09
	gs.2	CTNNB1 S37F (TCT>TTT)	CTNNB1	8	APC R1114X (TCG>TTG)	APC	1	Uterine Carcinoma	2.62e-09
	gs.1	KRAS G12C (CCA>CAA)	KRAS	36	BRAF G466E (TCC>TTC)	BRAF	0	Lung Adeno	3.66e-09
	gs.2	CTNNB1 D32G (GTC>GCC)	CTNNB1	12	APC R216X (GCG>GTG)	APC	0	Liver	4.37e-09
	gs.2	CTNNB1 D32G (GTC>GCC)	CTNNB1	12	APC R1450X (GCG>GTG)	APC	0	Liver	4.37e-09
	gs.2	CTNNB1 D32G (GTC>GCC)	CTNNB1	12	APC R876X (GCG>GTG)	APC	0	Liver	4.37e-09
	gs.2	APC Q1378X (TCA>TTA)	APC	9	APC R216X (GCG>GTG)	APC	10	Colorectum	4.78e-09
	gs.1	BRAF V600E (GTG>GAG)	BRAF	33	KRAS Q61H (CTT>CAT)	KRAS	1	Colorectum	5.04e-09
	gs.1	NRAS Q61R (TTG>TCG)	NRAS	38	NRAS G12C (CCT>CAT)	NRAS	0	Melanoma	5.12e-09
	gs.2	APC Q1378X (TCA>TTA)	APC	9	APC R232X (ACG>ATG)	APC	12	Colorectum	5.12e-09
	gs.2	CTNNB1 S37F (TCT>TTT)	CTNNB1	8	APC R232X (ACG>ATG)	APC	1	Uterine Carcinoma	5.9e-09
	gs.2	CTNNB1 S33C (TCT>TGT)	CTNNB1	5	APC R213X (ACG>ATG)	APC	0	Uterine Carcinoma	7.36e-09
	gs.2	CTNNB1 S33C (TCT>TGT)	CTNNB1	5	APC R499X (ACG>ATG)	APC	0	Uterine Carcinoma	7.36e-09
	gs.1	NRAS Q61K (ACA>AAA)	NRAS	30	BRAF N581S (ATC>ACC)	BRAF	1	Melanoma	8.75e-09
	gs.1	KRAS G12V (ACC>AAC)	KRAS	32	BRAF N581S (ATC>ACC)	BRAF	0	Colorectum	1e-08
	gs.2	CTNNB1 S37F (TCT>TTT)	CTNNB1	10	APC R213X (ACG>ATG)	APC	0	Liver	1.28e-08
	gs.2	CTNNB1 S37F (TCT>TTT)	CTNNB1	10	APC R499X (ACG>ATG)	APC	0	Liver	1.28e-08
	gs.2	CTNNB1 S37F (TCT>TTT)	CTNNB1	10	APC R232X (ACG>ATG)	APC	0	Liver	1.28e-08
	gs.2	CTNNB1 S37C (TCT>TGT)	CTNNB1	6	APC R1114X (TCG>TTG)	APC	1	Uterine Carcinoma	1.32e-08
	gs.1	KRAS Q61H (CTT>CGT)	KRAS	19	BRAF N581S (ATC>ACC)	BRAF	0	Pancreas	1.39e-08
	gs.2	CTNNB1 S33F (TCT>TTT)	CTNNB1	6	APC R213X (ACG>ATG)	APC	0	Uterine Carcinoma	1.61e-08
	gs.2	CTNNB1 S33F (TCT>TTT)	CTNNB1	6	APC R499X (ACG>ATG)	APC	0	Uterine Carcinoma	1.61e-08
	gs.3	IDH1 R132H (ACG>ATG)	IDH1	322	IDH2 G302S (CCC>CTC)	IDH2	0	Glioma Low Grade	1.66e-08
	gs.1	BRAF V600E (GTG>GAG)	BRAF	33	BRAF G469A (TCC>TGC)	BRAF	1	Colorectum	1.72e-08
	gs.2	CTNNB1 D32V (GTC>GAC)	CTNNB1	11	APC R2204X (TCG>TTG)	APC	0	Liver	1.73e-08
	gs.2	CTNNB1 D32V (GTC>GAC)	CTNNB1	11	APC R1114X (TCG>TTG)	APC	0	Liver	1.73e-08
	gs.1	KRAS G12C (CCA>CAA)	KRAS	36	NRAS Q61K (ACA>AAA)	NRAS	0	Lung Adeno	1.74e-08
	gs.2	CTNNB1 S45P (TTC>TCC)	CTNNB1	32	APC Q1378X (TCA>TTA)	APC	0	Liver	1.86e-08
	gs.1	NRAS Q61R (TTG>TCG)	NRAS	38	KRAS G12V (ACC>AAC)	KRAS	0	Melanoma	1.94e-08
	gs.1	KRAS G12D (ACC>ATC)	KRAS	44	BRAF N581S (ATC>ACC)	BRAF	0	Colorectum	1.98e-08
	gs.1	KRAS G12V (ACC>AAC)	KRAS	15	KRAS A146T (GCT>GTT)	KRAS	0	Uterine Carcinoma	2e-08
	gs.2	CTNNB1 S33C (TCT>TGT)	CTNNB1	5	APC R216X (GCG>GTG)	APC	0	Uterine Carcinoma	2.02e-08
	gs.2	CTNNB1 S33C (TCT>TGT)	CTNNB1	5	APC R1450X (GCG>GTG)	APC	0	Uterine Carcinoma	2.02e-08
	gs.2	CTNNB1 S33C (TCT>TGT)	CTNNB1	5	APC R876X (GCG>GTG)	APC	0	Uterine Carcinoma	2.02e-08
	gs.1	KRAS G12D (ACC>ATC)	KRAS	208	KRAS Q61H (CTT>CGT)	KRAS	19	Pancreas	2.14e-08
	gs.2	CTNNB1 S33F (TCT>TTT)	CTNNB1	6	APC R216X (GCG>GTG)	APC	0	Uterine Carcinoma	2.15e-08
	gs.2	CTNNB1 S33F (TCT>TTT)	CTNNB1	6	APC R1450X (GCG>GTG)	APC	0	Uterine Carcinoma	2.15e-08
	gs.2	CTNNB1 S33F (TCT>TTT)	CTNNB1	6	APC R876X (GCG>GTG)	APC	0	Uterine Carcinoma	2.15e-08
	gs.1	KRAS G12V (ACC>AAC)	KRAS	166	KRAS Q61H (CTT>CGT)	KRAS	19	Pancreas	2.34e-08
	gs.1	KRAS Q61H (CTT>CGT)	KRAS	19	NRAS Q61K (ACA>AAA)	NRAS	0	Pancreas	2.41e-08
	gs.2	CTNNB1 S45P (TTC>TCC)	CTNNB1	32	CTNNB1 G34R (CCA>CTA)	CTNNB1	4	Liver	3.08e-08
	gs.1	BRAF K601E (TTC>TCC)	BRAF	5	BRAF G466E (TCC>TTC)	BRAF	2	Melanoma	3.13e-08
	gs.2	CTNNB1 S33C (TCT>TGT)	CTNNB1	5	APC R232X (ACG>ATG)	APC	1	Uterine Carcinoma	3.21e-08
	gs.3	IDH1 R132H (ACG>ATG)	IDH1	322	IDH2 G137E (TCC>TTC)	IDH2	0	Glioma Low Grade	3.71e-08
	gs.1	KRAS G12V (ACC>AAC)	KRAS	32	KRAS A146T (GCT>GTT)	KRAS	11	Colorectum	3.82e-08
	gs.2	CTNNB1 S37C (TCT>TGT)	CTNNB1	10	APC R213X (ACG>ATG)	APC	0	Liver	3.86e-08
	gs.2	CTNNB1 S37C (TCT>TGT)	CTNNB1	10	APC R499X (ACG>ATG)	APC	0	Liver	3.86e-08
	gs.2	CTNNB1 S37C (TCT>TGT)	CTNNB1	10	APC R232X (ACG>ATG)	APC	0	Liver	3.86e-08
	gs.1	KRAS G12V (ACC>AAC)	KRAS	15	BRAF D594N (TCA>TTA)	BRAF	0	Uterine Carcinoma	4.35e-08
	gs.1	NRAS Q61R (TTG>TCG)	NRAS	38	BRAF D594G (ATC>ACC)	BRAF	0	Melanoma	4.43e-08
	gs.2	CTNNB1 S37C (TCT>TGT)	CTNNB1	6	APC R2204X (TCG>TTG)	APC	4	Uterine Carcinoma	4.44e-08
	gs.1	KRAS G12C (CCA>CAA)	KRAS	36	KRAS G13D (GCC>GTC)	KRAS	0	Lung Adeno	4.44e-08
	gs.1	KRAS G12V (ACC>AAC)	KRAS	32	NRAS G12D (ACC>ATC)	NRAS	5	Colorectum	4.51e-08
	gs.1	NRAS Q61K (ACA>AAA)	NRAS	30	BRAF K601E (TTC>TCC)	BRAF	5	Melanoma	4.81e-08
	gs.1	NRAS Q61R (TTG>TCG)	NRAS	38	KRAS G12C (CCA>CAA)	KRAS	0	Melanoma	5.13e-08
	gs.1	NRAS Q61R (TTG>TCG)	NRAS	38	BRAF G469A (TCC>TGC)	BRAF	0	Melanoma	5.19e-08
	gs.3	IDH1 R132H (ACG>ATG)	IDH1	322	IDH2 V195I (ACC>ATC)	IDH2	0	Glioma Low Grade	5.33e-08
	gs.3	IDH1 R132H (ACG>ATG)	IDH1	322	IDH2 G302D (ACC>ATC)	IDH2	0	Glioma Low Grade	5.33e-08
	gs.2	CTNNB1 S37F (TCT>TTT)	CTNNB1	8	APC R2204X (TCG>TTG)	APC	4	Uterine Carcinoma	5.83e-08
	gs.1	KRAS G12V (ACC>AAC)	KRAS	15	BRAF G466E (TCC>TTC)	BRAF	0	Uterine Carcinoma	6.31e-08
	gs.2	CTNNB1 S33C (TCT>TGT)	CTNNB1	5	APC R1114X (TCG>TTG)	APC	1	Uterine Carcinoma	8.75e-08
	gs.1	KRAS G12D (ACC>ATC)	KRAS	44	KRAS A146T (GCT>GTT)	KRAS	11	Colorectum	1e-07
	gs.1	KRAS Q61H (CTT>CGT)	KRAS	19	NRAS G12C (CCT>CAT)	NRAS	0	Pancreas	1.05e-07
	gs.1	NRAS Q61R (TTG>TCG)	NRAS	38	NRAS Q61H (CTT>CAT)	NRAS	2	Melanoma	1.08e-07
	gs.2	CTNNB1 S37F (TCT>TTT)	CTNNB1	10	APC R216X (GCG>GTG)	APC	0	Liver	1.19e-07
	gs.2	CTNNB1 S37F (TCT>TTT)	CTNNB1	10	APC R1450X (GCG>GTG)	APC	0	Liver	1.19e-07
	gs.2	CTNNB1 S37F (TCT>TTT)	CTNNB1	10	APC R876X (GCG>GTG)	APC	0	Liver	1.19e-07
	gs.2	CTNNB1 S33Y (TCT>TAT)	CTNNB1	8	APC R213X (ACG>ATG)	APC	0	Liver	1.19e-07
	gs.2	CTNNB1 S33Y (TCT>TAT)	CTNNB1	8	APC R499X (ACG>ATG)	APC	0	Liver	1.19e-07
	gs.2	CTNNB1 S33Y (TCT>TAT)	CTNNB1	8	APC R232X (ACG>ATG)	APC	0	Liver	1.19e-07
	gs.1	KRAS G12V (ACC>AAC)	KRAS	32	BRAF D594G (ATC>ACC)	BRAF	1	Colorectum	1.43e-07
	gs.1	KRAS G12D (ACC>ATC)	KRAS	44	NRAS G12D (ACC>ATC)	NRAS	5	Colorectum	1.49e-07
	gs.2	CTNNB1 S33F (TCT>TTT)	CTNNB1	6	APC R232X (ACG>ATG)	APC	1	Uterine Carcinoma	1.7e-07
	gs.1	KRAS Q61H (CTT>CGT)	KRAS	19	BRAF D594G (ATC>ACC)	BRAF	1	Pancreas	1.7e-07
	gs.2	CTNNB1 D32G (GTC>GCC)	CTNNB1	12	APC R2204X (TCG>TTG)	APC	0	Liver	1.76e-07
	gs.2	CTNNB1 D32G (GTC>GCC)	CTNNB1	12	APC R1114X (TCG>TTG)	APC	0	Liver	1.76e-07
	gs.2	CTNNB1 G34R (CCA>CTA)	CTNNB1	5	APC R213X (ACG>ATG)	APC	0	Uterine Carcinoma	2.15e-07
	gs.2	CTNNB1 G34R (CCA>CTA)	CTNNB1	5	APC R499X (ACG>ATG)	APC	0	Uterine Carcinoma	2.15e-07
	gs.1	BRAF V600E (GTG>GAG)	BRAF	33	KRAS G12D (ACC>ATC)	KRAS	44	Colorectum	2.41e-07
	gs.3	IDH1 R132H (ACG>ATG)	IDH1	322	IDH2 W375X (CCA>CTA)	IDH2	0	Glioma Low Grade	2.53e-07
	gs.3	IDH1 R132H (ACG>ATG)	IDH1	322	IDH2 W63X (CCA>CTA)	IDH2	0	Glioma Low Grade	2.53e-07
	gs.2	CTNNB1 H36P (ATG>AGG)	CTNNB1	18	CTNNB1 D32Y (TCC>TAC)	CTNNB1	8	Liver	2.71e-07
	gs.1	KRAS G12C (CCA>CAA)	KRAS	36	BRAF G469A (TCC>TGC)	BRAF	0	Lung Adeno	2.99e-07
	gs.3	IDH1 R132S (TCG>TAG)	IDH1	7	IDH2 A370T (GCG>GTG)	IDH2	0	Glioma Low Grade	3.29e-07
	gs.3	IDH1 R132S (TCG>TAG)	IDH1	7	IDH2 R159H (GCG>GTG)	IDH2	0	Glioma Low Grade	3.29e-07
	gs.1	KRAS G12D (ACC>ATC)	KRAS	44	BRAF D594G (ATC>ACC)	BRAF	1	Colorectum	3.38e-07
	gs.2	CTNNB1 G34V (TCC>TAC)	CTNNB1	11	APC R213X (ACG>ATG)	APC	0	Liver	3.84e-07
	gs.2	CTNNB1 G34V (TCC>TAC)	CTNNB1	11	APC R499X (ACG>ATG)	APC	0	Liver	3.84e-07
	gs.2	CTNNB1 G34V (TCC>TAC)	CTNNB1	11	APC R232X (ACG>ATG)	APC	0	Liver	3.84e-07
	gs.2	APC Q1378X (TCA>TTA)	APC	9	APC R876X (GCG>GTG)	APC	17	Colorectum	4.03e-07
	gs.2	CTNNB1 H36P (ATG>AGG)	CTNNB1	18	CTNNB1 D32N (TCC>TTC)	CTNNB1	7	Liver	4.55e-07
	gs.2	APC Q1378X (TCA>TTA)	APC	9	APC R1450X (GCG>GTG)	APC	21	Colorectum	4.56e-07
	gs.2	CTNNB1 S33Y (TCT>TAT)	CTNNB1	8	APC R216X (GCG>GTG)	APC	0	Liver	5.05e-07
	gs.2	CTNNB1 S33Y (TCT>TAT)	CTNNB1	8	APC R1450X (GCG>GTG)	APC	0	Liver	5.05e-07
	gs.2	CTNNB1 S33Y (TCT>TAT)	CTNNB1	8	APC R876X (GCG>GTG)	APC	0	Liver	5.05e-07
	gs.1	KRAS Q61H (CTT>CGT)	KRAS	19	NRAS Q61R (TTG>TCG)	NRAS	0	Pancreas	5.97e-07
	gs.2	CTNNB1 S37F (TCT>TTT)	CTNNB1	10	APC R2204X (TCG>TTG)	APC	0	Liver	6.24e-07
	gs.2	CTNNB1 S37F (TCT>TTT)	CTNNB1	10	APC R1114X (TCG>TTG)	APC	0	Liver	6.24e-07
	gs.2	CTNNB1 S37C (TCT>TGT)	CTNNB1	10	APC R2204X (TCG>TTG)	APC	0	Liver	6.39e-07
	gs.2	CTNNB1 S37C (TCT>TGT)	CTNNB1	10	APC R1114X (TCG>TTG)	APC	0	Liver	6.39e-07
	gs.3	IDH1 R132S (TCG>TAG)	IDH1	7	IDH2 V217M (ACG>ATG)	IDH2	0	Glioma Low Grade	6.69e-07
	gs.3	IDH1 R132S (TCG>TAG)	IDH1	7	IDH2 R60H (ACG>ATG)	IDH2	0	Glioma Low Grade	6.69e-07
	gs.2	CTNNB1 S33C (TCT>TGT)	CTNNB1	5	APC R2204X (TCG>TTG)	APC	4	Uterine Carcinoma	6.78e-07
	gs.2	CTNNB1 H36P (ATG>AGG)	CTNNB1	18	CTNNB1 G34E (TCC>TTC)	CTNNB1	7	Liver	6.84e-07
	gs.3	IDH1 R132H (ACG>ATG)	IDH1	322	IDH2 L143M (CCT>CAT)	IDH2	0	Glioma Low Grade	6.86e-07
	gs.2	CTNNB1 S37C (TCT>TGT)	CTNNB1	10	APC R216X (GCG>GTG)	APC	0	Liver	7.31e-07
	gs.2	CTNNB1 S37C (TCT>TGT)	CTNNB1	10	APC R1450X (GCG>GTG)	APC	0	Liver	7.31e-07
	gs.2	CTNNB1 S37C (TCT>TGT)	CTNNB1	10	APC R876X (GCG>GTG)	APC	0	Liver	7.31e-07
	gs.1	KRAS G12C (CCA>CAA)	KRAS	36	KRAS A146T (GCT>GTT)	KRAS	0	Lung Adeno	7.55e-07
	gs.1	KRAS G12V (ACC>AAC)	KRAS	15	NRAS G13D (ACC>ATC)	NRAS	0	Uterine Carcinoma	9.24e-07
	gs.2	CTNNB1 G34R (CCA>CTA)	CTNNB1	5	APC R216X (GCG>GTG)	APC	0	Uterine Carcinoma	9.26e-07
	gs.2	CTNNB1 G34R (CCA>CTA)	CTNNB1	5	APC R1450X (GCG>GTG)	APC	0	Uterine Carcinoma	9.26e-07
	gs.2	CTNNB1 G34R (CCA>CTA)	CTNNB1	5	APC R876X (GCG>GTG)	APC	0	Uterine Carcinoma	9.26e-07
	gs.2	CTNNB1 G34R (CCA>CTA)	CTNNB1	5	APC R232X (ACG>ATG)	APC	1	Uterine Carcinoma	1.11e-06
	gs.1	BRAF V600E (GTG>GAG)	BRAF	33	KRAS G12A (ACC>AGC)	KRAS	9	Colorectum	1.21e-06
	gs.2	CTNNB1 S33P (CTC>CCC)	CTNNB1	9	APC R213X (ACG>ATG)	APC	0	Liver	1.21e-06
	gs.2	CTNNB1 S33P (CTC>CCC)	CTNNB1	9	APC R499X (ACG>ATG)	APC	0	Liver	1.21e-06
	gs.2	CTNNB1 S33P (CTC>CCC)	CTNNB1	9	APC R232X (ACG>ATG)	APC	0	Liver	1.21e-06
	gs.1	KRAS Q61H (CTT>CGT)	KRAS	19	BRAF G469A (TCC>TGC)	BRAF	0	Pancreas	1.24e-06
	gs.2	APC R1450X (GCG>GTG)	APC	21	APC R2204X (TCG>TTG)	APC	0	Colorectum	1.24e-06
	gs.1	KRAS G12V (ACC>AAC)	KRAS	15	NRAS G12C (CCT>CAT)	NRAS	0	Uterine Carcinoma	1.26e-06
	gs.2	CTNNB1 S33F (TCT>TTT)	CTNNB1	6	APC R1114X (TCG>TTG)	APC	1	Uterine Carcinoma	1.28e-06
	gs.2	CTNNB1 H36P (ATG>AGG)	CTNNB1	18	CTNNB1 S33P (CTC>CCC)	CTNNB1	9	Liver	1.29e-06
	gs.2	APC Q1378X (TCA>TTA)	APC	9	APC R1114X (TCG>TTG)	APC	19	Colorectum	1.34e-06
	gs.2	CTNNB1 H36P (ATG>AGG)	CTNNB1	18	CTNNB1 S37P (TTC>TCC)	CTNNB1	6	Liver	1.37e-06
	gs.2	CTNNB1 S45Y (TCT>TAT)	CTNNB1	8	APC R213X (ACG>ATG)	APC	0	Liver	1.38e-06
	gs.2	CTNNB1 S45Y (TCT>TAT)	CTNNB1	8	APC R499X (ACG>ATG)	APC	0	Liver	1.38e-06
	gs.2	CTNNB1 S45Y (TCT>TAT)	CTNNB1	8	APC R232X (ACG>ATG)	APC	0	Liver	1.38e-06
	gs.2	CTNNB1 K335I (TTT>TAT)	CTNNB1	11	APC Q1378X (TCA>TTA)	APC	0	Liver	1.41e-06
	gs.1	NRAS Q61R (TTG>TCG)	NRAS	38	BRAF N581S (ATC>ACC)	BRAF	1	Melanoma	1.45e-06
	gs.2	CTNNB1 I35S (ATC>AGC)	CTNNB1	11	APC Q1378X (TCA>TTA)	APC	0	Liver	1.45e-06
	gs.2	CTNNB1 T41I (ACC>ATC)	CTNNB1	8	APC R213X (ACG>ATG)	APC	0	Liver	1.5e-06
	gs.2	CTNNB1 T41I (ACC>ATC)	CTNNB1	8	APC R499X (ACG>ATG)	APC	0	Liver	1.5e-06
	gs.2	CTNNB1 T41I (ACC>ATC)	CTNNB1	8	APC R232X (ACG>ATG)	APC	0	Liver	1.5e-06
	gs.1	KRAS Q61H (CTT>CGT)	KRAS	19	BRAF K601E (TTC>TCC)	BRAF	0	Pancreas	1.6e-06
	gs.1	KRAS G12D (ACC>ATC)	KRAS	17	KRAS A146T (GCT>GTT)	KRAS	0	Uterine Carcinoma	1.87e-06
	gs.1	BRAF V600E (GTG>GAG)	BRAF	33	NRAS G13R (CCA>CGA)	NRAS	1	Colorectum	1.92e-06
	gs.2	CTNNB1 S33C (TCT>TGT)	CTNNB1	17	APC Q1378X (TCA>TTA)	APC	0	Liver	1.96e-06
	gs.3	IDH1 R132H (ACG>ATG)	IDH1	23	IDH2 R60H (ACG>ATG)	IDH2	0	Glioblastoma	1.96e-06
	gs.2	CTNNB1 D32Y (TCC>TAC)	CTNNB1	4	APC R213X (ACG>ATG)	APC	0	Uterine Carcinoma	2e-06
	gs.2	CTNNB1 D32Y (TCC>TAC)	CTNNB1	4	APC R499X (ACG>ATG)	APC	0	Uterine Carcinoma	2e-06
	gs.2	CTNNB1 G34R (CCA>CTA)	CTNNB1	5	APC R1114X (TCG>TTG)	APC	1	Uterine Carcinoma	2.03e-06
	gs.2	CTNNB1 T41A (GTA>GCA)	CTNNB1	44	APC Q1378X (TCA>TTA)	APC	0	Liver	2.04e-06
	gs.2	CTNNB1 G34V (TCC>TAC)	CTNNB1	11	APC R216X (GCG>GTG)	APC	0	Liver	2.17e-06
	gs.2	CTNNB1 G34V (TCC>TAC)	CTNNB1	11	APC R1450X (GCG>GTG)	APC	0	Liver	2.17e-06
	gs.2	CTNNB1 G34V (TCC>TAC)	CTNNB1	11	APC R876X (GCG>GTG)	APC	0	Liver	2.17e-06
	gs.1	KRAS G12C (CCA>CAA)	KRAS	36	KRAS G12S (CCA>CTA)	KRAS	2	Lung Adeno	2.19e-06
	gs.1	KRAS G12V (ACC>AAC)	KRAS	15	KRAS G13D (GCC>GTC)	KRAS	7	Uterine Carcinoma	2.27e-06
	gs.3	IDH1 R132C (TCG>TTG)	IDH1	14	IDH2 V217M (ACG>ATG)	IDH2	0	Glioma Low Grade	2.38e-06
	gs.3	IDH1 R132C (TCG>TTG)	IDH1	14	IDH2 R60H (ACG>ATG)	IDH2	0	Glioma Low Grade	2.38e-06
	gs.3	IDH1 R132H (ACG>ATG)	IDH1	322	IDH2 T27A (GTC>GCC)	IDH2	0	Glioma Low Grade	2.52e-06
	gs.1	BRAF K601E (TTC>TCC)	BRAF	5	KRAS G12S (CCA>CTA)	KRAS	0	Melanoma	3.07e-06
	gs.3	IDH1 R132H (ACG>ATG)	IDH1	322	IDH2 N156S (GTT>GCT)	IDH2	0	Glioma Low Grade	3.73e-06
	gs.2	CTNNB1 S33Y (TCT>TAT)	CTNNB1	8	APC R2204X (TCG>TTG)	APC	0	Liver	3.91e-06
	gs.2	CTNNB1 S33Y (TCT>TAT)	CTNNB1	8	APC R1114X (TCG>TTG)	APC	0	Liver	3.91e-06
	gs.1	NRAS Q61R (TTG>TCG)	NRAS	38	BRAF K601E (TTC>TCC)	BRAF	5	Melanoma	3.92e-06
	gs.1	KRAS G12V (ACC>AAC)	KRAS	32	BRAF K601E (TTC>TCC)	BRAF	0	Colorectum	3.97e-06
	gs.1	KRAS G12D (ACC>ATC)	KRAS	44	NRAS G12C (CCT>CAT)	NRAS	4	Colorectum	3.98e-06
	gs.1	BRAF K601E (TTC>TCC)	BRAF	5	BRAF D594N (TCA>TTA)	BRAF	1	Melanoma	4.1e-06
	gs.3	IDH1 R132C (TCG>TTG)	IDH1	14	IDH2 A370T (GCG>GTG)	IDH2	0	Glioma Low Grade	4.21e-06
	gs.3	IDH1 R132C (TCG>TTG)	IDH1	14	IDH2 R159H (GCG>GTG)	IDH2	0	Glioma Low Grade	4.21e-06
	gs.1	KRAS G12C (CCA>CAA)	KRAS	36	NRAS G13D (ACC>ATC)	NRAS	0	Lung Adeno	4.48e-06
	gs.1	KRAS G12C (CCA>CAA)	KRAS	36	NRAS G12D (ACC>ATC)	NRAS	0	Lung Adeno	4.48e-06
	gs.2	CTNNB1 S33Y (TCT>TAT)	CTNNB1	4	APC R213X (ACG>ATG)	APC	0	Uterine Carcinoma	4.52e-06
	gs.2	CTNNB1 S33Y (TCT>TAT)	CTNNB1	4	APC R499X (ACG>ATG)	APC	0	Uterine Carcinoma	4.52e-06
	gs.3	IDH1 R132S (TCG>TAG)	IDH1	7	IDH2 R140Q (CCG>CTG)	IDH2	0	Glioma Low Grade	4.67e-06
	gs.3	IDH1 R132S (TCG>TAG)	IDH1	7	IDH2 R140W (CCG>CTG)	IDH2	0	Glioma Low Grade	4.67e-06
	gs.3	IDH1 R132S (TCG>TAG)	IDH1	7	IDH2 R362W (CCG>CTG)	IDH2	0	Glioma Low Grade	4.67e-06
	gs.3	IDH1 R132S (TCG>TAG)	IDH1	7	IDH2 G421S (CCG>CTG)	IDH2	0	Glioma Low Grade	4.67e-06
	gs.1	NRAS Q61K (ACA>AAA)	NRAS	30	KRAS G12A (ACC>AGC)	KRAS	0	Melanoma	4.73e-06
	gs.2	CTNNB1 S45P (TTC>TCC)	CTNNB1	32	CTNNB1 D32Y (TCC>TAC)	CTNNB1	8	Liver	4.85e-06
	gs.2	CTNNB1 S33P (CTC>CCC)	CTNNB1	9	APC R216X (GCG>GTG)	APC	0	Liver	4.85e-06
	gs.2	CTNNB1 S33P (CTC>CCC)	CTNNB1	9	APC R1450X (GCG>GTG)	APC	0	Liver	4.85e-06
	gs.2	CTNNB1 S33P (CTC>CCC)	CTNNB1	9	APC R876X (GCG>GTG)	APC	0	Liver	4.85e-06
	gs.1	KRAS G12V (ACC>AAC)	KRAS	32	BRAF D594N (TCA>TTA)	BRAF	2	Colorectum	5.06e-06
	gs.2	CTNNB1 H36P (ATG>AGG)	CTNNB1	18	CTNNB1 T41I (ACC>ATC)	CTNNB1	8	Liver	5.17e-06
	gs.1	BRAF V600E (GTG>GAG)	BRAF	33	NRAS Q61L (TTG>TAG)	NRAS	1	Colorectum	5.69e-06
	gs.2	CTNNB1 T41A (GTA>GCA)	CTNNB1	44	CTNNB1 G34R (CCA>CTA)	CTNNB1	4	Liver	5.84e-06
	gs.2	CTNNB1 D32Y (TCC>TAC)	CTNNB1	4	APC R216X (GCG>GTG)	APC	0	Uterine Carcinoma	5.93e-06
	gs.2	CTNNB1 D32Y (TCC>TAC)	CTNNB1	4	APC R1450X (GCG>GTG)	APC	0	Uterine Carcinoma	5.93e-06
	gs.2	CTNNB1 D32Y (TCC>TAC)	CTNNB1	4	APC R876X (GCG>GTG)	APC	0	Uterine Carcinoma	5.93e-06
	gs.2	CTNNB1 S45Y (TCT>TAT)	CTNNB1	8	APC R216X (GCG>GTG)	APC	0	Liver	6.45e-06
	gs.2	CTNNB1 S45Y (TCT>TAT)	CTNNB1	8	APC R1450X (GCG>GTG)	APC	0	Liver	6.45e-06
	gs.2	CTNNB1 S45Y (TCT>TAT)	CTNNB1	8	APC R876X (GCG>GTG)	APC	0	Liver	6.45e-06
	gs.2	CTNNB1 H36P (ATG>AGG)	CTNNB1	18	CTNNB1 D32G (GTC>GCC)	CTNNB1	12	Liver	6.89e-06
	gs.2	CTNNB1 G34V (TCC>TAC)	CTNNB1	11	APC R2204X (TCG>TTG)	APC	0	Liver	7.03e-06
	gs.2	CTNNB1 G34V (TCC>TAC)	CTNNB1	11	APC R1114X (TCG>TTG)	APC	0	Liver	7.03e-06
	gs.1	KRAS G12D (ACC>ATC)	KRAS	44	BRAF K601E (TTC>TCC)	BRAF	0	Colorectum	7.93e-06
	gs.2	CTNNB1 T41I (ACC>ATC)	CTNNB1	8	APC R216X (GCG>GTG)	APC	0	Liver	7.96e-06
	gs.2	CTNNB1 T41I (ACC>ATC)	CTNNB1	8	APC R1450X (GCG>GTG)	APC	0	Liver	7.96e-06
	gs.2	CTNNB1 T41I (ACC>ATC)	CTNNB1	8	APC R876X (GCG>GTG)	APC	0	Liver	7.96e-06
	gs.2	CTNNB1 H36P (ATG>AGG)	CTNNB1	18	CTNNB1 S33F (TCT>TTT)	CTNNB1	6	Liver	8.1e-06
	gs.1	KRAS G13D (GCC>GTC)	KRAS	32	BRAF G466E (TCC>TTC)	BRAF	0	Colorectum	8.79e-06
	gs.2	CTNNB1 H36P (ATG>AGG)	CTNNB1	18	CTNNB1 G34V (TCC>TAC)	CTNNB1	11	Liver	9.34e-06
	gs.2	CTNNB1 G34R (CCA>CTA)	CTNNB1	5	APC R2204X (TCG>TTG)	APC	4	Uterine Carcinoma	1.06e-05
	gs.2	CTNNB1 G34E (TCC>TTC)	CTNNB1	7	APC R213X (ACG>ATG)	APC	0	Liver	1.06e-05
	gs.2	CTNNB1 G34E (TCC>TTC)	CTNNB1	7	APC R499X (ACG>ATG)	APC	0	Liver	1.06e-05
	gs.2	CTNNB1 G34E (TCC>TTC)	CTNNB1	7	APC R232X (ACG>ATG)	APC	0	Liver	1.06e-05
	gs.3	IDH1 R132H (ACG>ATG)	IDH1	322	IDH2 I419T (ATT>ACT)	IDH2	0	Glioma Low Grade	1.09e-05
	gs.1	KRAS G12V (ACC>AAC)	KRAS	32	NRAS G12C (CCT>CAT)	NRAS	4	Colorectum	1.1e-05
	gs.2	CTNNB1 S33C (TCT>TGT)	CTNNB1	17	CTNNB1 G34R (CCA>CTA)	CTNNB1	4	Liver	1.13e-05
	gs.2	CTNNB1 I35S (ATC>AGC)	CTNNB1	11	CTNNB1 G34R (CCA>CTA)	CTNNB1	4	Liver	1.28e-05
	gs.2	CTNNB1 S33F (TCT>TTT)	CTNNB1	6	APC R213X (ACG>ATG)	APC	0	Liver	1.29e-05
	gs.2	CTNNB1 S33F (TCT>TTT)	CTNNB1	6	APC R499X (ACG>ATG)	APC	0	Liver	1.29e-05
	gs.2	CTNNB1 S33F (TCT>TTT)	CTNNB1	6	APC R232X (ACG>ATG)	APC	0	Liver	1.29e-05
	gs.1	BRAF K601E (TTC>TCC)	BRAF	5	NRAS G12D (ACC>ATC)	NRAS	0	Melanoma	1.4e-05
	gs.2	CTNNB1 S33F (TCT>TTT)	CTNNB1	6	APC R2204X (TCG>TTG)	APC	4	Uterine Carcinoma	1.41e-05
	gs.1	KRAS G12V (ACC>AAC)	KRAS	32	KRAS G12S (CCA>CTA)	KRAS	9	Colorectum	1.42e-05
	gs.1	BRAF K601E (TTC>TCC)	BRAF	5	KRAS G13D (GCC>GTC)	KRAS	0	Melanoma	1.48e-05
	gs.2	CTNNB1 K335I (TTT>TAT)	CTNNB1	11	CTNNB1 G34R (CCA>CTA)	CTNNB1	4	Liver	1.48e-05
	gs.1	BRAF V600E (GTG>GAG)	BRAF	6	KRAS G13D (GCC>GTC)	KRAS	0	Glioblastoma	1.5e-05
	gs.2	CTNNB1 S33Y (TCT>TAT)	CTNNB1	4	APC R216X (GCG>GTG)	APC	0	Uterine Carcinoma	1.54e-05
	gs.2	CTNNB1 S33Y (TCT>TAT)	CTNNB1	4	APC R1450X (GCG>GTG)	APC	0	Uterine Carcinoma	1.54e-05
	gs.2	CTNNB1 S33Y (TCT>TAT)	CTNNB1	4	APC R876X (GCG>GTG)	APC	0	Uterine Carcinoma	1.54e-05
	gs.3	IDH1 R132H (ACG>ATG)	IDH1	322	IDH2 K48N (GCT>GAT)	IDH2	0	Glioma Low Grade	1.59e-05
	gs.3	IDH1 R132H (ACG>ATG)	IDH1	322	IDH2 L289I (GCT>GAT)	IDH2	0	Glioma Low Grade	1.59e-05
	gs.1	KRAS G12D (ACC>ATC)	KRAS	6	BRAF D594N (TCA>TTA)	BRAF	0	Bladder	1.7e-05
	gs.2	CTNNB1 S45Y (TCT>TAT)	CTNNB1	8	APC R2204X (TCG>TTG)	APC	0	Liver	1.87e-05
	gs.2	CTNNB1 S45Y (TCT>TAT)	CTNNB1	8	APC R1114X (TCG>TTG)	APC	0	Liver	1.87e-05
	gs.1	KRAS G12D (ACC>ATC)	KRAS	17	NRAS G12C (CCT>CAT)	NRAS	0	Uterine Carcinoma	1.89e-05
	gs.3	IDH1 R132G (TCG>TGG)	IDH1	8	IDH2 G220D (GCC>GTC)	IDH2	0	Glioma Low Grade	1.89e-05
	gs.3	IDH1 R132G (TCG>TGG)	IDH1	8	IDH2 G201D (GCC>GTC)	IDH2	0	Glioma Low Grade	1.89e-05
	gs.3	IDH1 R132G (TCG>TGG)	IDH1	8	IDH1 R132C (TCG>TTG)	IDH1	14	Glioma Low Grade	1.89e-05
	gs.2	CTNNB1 D32N (TCC>TTC)	CTNNB1	7	APC R213X (ACG>ATG)	APC	0	Liver	1.91e-05
	gs.2	CTNNB1 D32N (TCC>TTC)	CTNNB1	7	APC R499X (ACG>ATG)	APC	0	Liver	1.91e-05
	gs.2	CTNNB1 D32N (TCC>TTC)	CTNNB1	7	APC R232X (ACG>ATG)	APC	0	Liver	1.91e-05
	gs.2	CTNNB1 G34E (TCC>TTC)	CTNNB1	7	APC R216X (GCG>GTG)	APC	0	Liver	1.93e-05
	gs.2	CTNNB1 G34E (TCC>TTC)	CTNNB1	7	APC R1450X (GCG>GTG)	APC	0	Liver	1.93e-05
	gs.2	CTNNB1 G34E (TCC>TTC)	CTNNB1	7	APC R876X (GCG>GTG)	APC	0	Liver	1.93e-05
	gs.2	CTNNB1 D32Y (TCC>TAC)	CTNNB1	4	APC R232X (ACG>ATG)	APC	1	Uterine Carcinoma	2e-05
	gs.2	CTNNB1 T41A (GTA>GCA)	CTNNB1	6	APC R2204X (TCG>TTG)	APC	0	Colorectum	2.08e-05
	gs.2	CTNNB1 S33F (TCT>TTT)	CTNNB1	6	APC R216X (GCG>GTG)	APC	0	Liver	2.16e-05
	gs.2	CTNNB1 S33F (TCT>TTT)	CTNNB1	6	APC R1450X (GCG>GTG)	APC	0	Liver	2.16e-05
	gs.2	CTNNB1 S33F (TCT>TTT)	CTNNB1	6	APC R876X (GCG>GTG)	APC	0	Liver	2.16e-05
	gs.1	KRAS G12V (ACC>AAC)	KRAS	20	NRAS G12C (CCT>CAT)	NRAS	0	Lung Adeno	2.42e-05
	gs.2	APC R1114X (TCG>TTG)	APC	19	APC R2204X (TCG>TTG)	APC	0	Colorectum	2.5e-05
	gs.3	IDH1 R132H (ACG>ATG)	IDH1	322	IDH2 K251N (TCT>TAT)	IDH2	0	Glioma Low Grade	2.5e-05
	gs.3	IDH1 R132H (ACG>ATG)	IDH1	322	IDH2 K280N (TCT>TAT)	IDH2	0	Glioma Low Grade	2.5e-05
	gs.3	IDH1 R132H (ACG>ATG)	IDH1	322	IDH2 E268D (TCT>TAT)	IDH2	0	Glioma Low Grade	2.5e-05
	gs.1	KRAS G12V (ACC>AAC)	KRAS	32	NRAS Q61R (TTG>TCG)	NRAS	2	Colorectum	2.58e-05
	gs.2	CTNNB1 T41I (ACC>ATC)	CTNNB1	8	APC R2204X (TCG>TTG)	APC	0	Liver	2.74e-05
	gs.2	CTNNB1 T41I (ACC>ATC)	CTNNB1	8	APC R1114X (TCG>TTG)	APC	0	Liver	2.74e-05
	gs.2	CTNNB1 S33P (CTC>CCC)	CTNNB1	9	APC R2204X (TCG>TTG)	APC	0	Liver	2.88e-05
	gs.2	CTNNB1 S33P (CTC>CCC)	CTNNB1	9	APC R1114X (TCG>TTG)	APC	0	Liver	2.88e-05
	gs.1	KRAS G12A (ACC>AGC)	KRAS	9	BRAF G466E (TCC>TTC)	BRAF	0	Colorectum	3.08e-05
	gs.1	KRAS G12D (ACC>ATC)	KRAS	44	BRAF D594N (TCA>TTA)	BRAF	2	Colorectum	3.13e-05
	gs.2	CTNNB1 D32Y (TCC>TAC)	CTNNB1	4	APC R1114X (TCG>TTG)	APC	1	Uterine Carcinoma	3.44e-05
	gs.3	IDH1 R132H (ACG>ATG)	IDH1	23	IDH2 V217M (ACG>ATG)	IDH2	1	Glioblastoma	3.83e-05
	gs.3	IDH1 R132S (TCG>TAG)	IDH1	7	IDH2 D277N (TCG>TTG)	IDH2	0	Glioma Low Grade	4.01e-05
	gs.2	CTNNB1 D32N (TCC>TTC)	CTNNB1	7	APC R216X (GCG>GTG)	APC	0	Liver	4.46e-05
	gs.2	CTNNB1 D32N (TCC>TTC)	CTNNB1	7	APC R1450X (GCG>GTG)	APC	0	Liver	4.46e-05
	gs.2	CTNNB1 D32N (TCC>TTC)	CTNNB1	7	APC R876X (GCG>GTG)	APC	0	Liver	4.46e-05
	gs.1	BRAF K601E (TTC>TCC)	BRAF	5	KRAS G12D (ACC>ATC)	KRAS	1	Melanoma	4.48e-05
	gs.1	KRAS Q61H (CTT>CGT)	KRAS	19	NRAS Q61H (CTT>CAT)	NRAS	0	Pancreas	4.69e-05
	gs.1	KRAS G12V (ACC>AAC)	KRAS	15	NRAS G12D (ACC>ATC)	NRAS	2	Uterine Carcinoma	4.95e-05
	gs.2	CTNNB1 H36P (ATG>AGG)	CTNNB1	18	CTNNB1 S33Y (TCT>TAT)	CTNNB1	8	Liver	5.06e-05
	gs.1	BRAF V600E (GTG>GAG)	BRAF	6	BRAF G466E (TCC>TTC)	BRAF	0	Glioblastoma	5.18e-05
	gs.2	CTNNB1 S45P (TTC>TCC)	CTNNB1	32	CTNNB1 D32N (TCC>TTC)	CTNNB1	7	Liver	5.5e-05
	gs.3	IDH1 R132H (ACG>ATG)	IDH1	23	IDH2 A370T (GCG>GTG)	IDH2	0	Glioblastoma	5.61e-05
	gs.3	IDH1 R132H (ACG>ATG)	IDH1	23	IDH2 R159H (GCG>GTG)	IDH2	0	Glioblastoma	5.61e-05
	gs.2	CTNNB1 H36P (ATG>AGG)	CTNNB1	18	CTNNB1 S45Y (TCT>TAT)	CTNNB1	8	Liver	5.93e-05
	gs.2	CTNNB1 S45P (TTC>TCC)	CTNNB1	32	CTNNB1 G34E (TCC>TTC)	CTNNB1	7	Liver	5.95e-05
	gs.2	CTNNB1 D32N (TCC>TTC)	CTNNB1	4	APC R213X (ACG>ATG)	APC	0	Uterine Carcinoma	6.01e-05
	gs.2	CTNNB1 D32N (TCC>TTC)	CTNNB1	4	APC R499X (ACG>ATG)	APC	0	Uterine Carcinoma	6.01e-05
	gs.1	KRAS G12V (ACC>AAC)	KRAS	15	BRAF D594G (ATC>ACC)	BRAF	0	Uterine Carcinoma	6.12e-05
	gs.1	KRAS G12V (ACC>AAC)	KRAS	15	BRAF N581S (ATC>ACC)	BRAF	0	Uterine Carcinoma	6.12e-05
	gs.1	KRAS G12V (ACC>AAC)	KRAS	20	KRAS G13D (GCC>GTC)	KRAS	0	Lung Adeno	6.12e-05
	gs.1	KRAS G12D (ACC>ATC)	KRAS	44	KRAS G12S (CCA>CTA)	KRAS	9	Colorectum	6.12e-05
	gs.1	KRAS G12C (CCA>CAA)	KRAS	9	BRAF G466E (TCC>TTC)	BRAF	0	Colorectum	6.47e-05
	gs.1	KRAS G12D (ACC>ATC)	KRAS	17	BRAF G466E (TCC>TTC)	BRAF	0	Uterine Carcinoma	6.9e-05
	gs.1	BRAF V600E (GTG>GAG)	BRAF	6	NRAS G13D (ACC>ATC)	NRAS	0	Glioblastoma	7.39e-05
	gs.1	BRAF V600E (GTG>GAG)	BRAF	6	NRAS G12D (ACC>ATC)	NRAS	0	Glioblastoma	7.39e-05
	gs.3	IDH1 R132H (ACG>ATG)	IDH1	322	IDH2 E208X (TCC>TAC)	IDH2	0	Glioma Low Grade	7.4e-05
	gs.3	IDH1 R132H (ACG>ATG)	IDH1	322	IDH2 E52X (TCC>TAC)	IDH2	0	Glioma Low Grade	7.4e-05
	gs.3	IDH1 R132H (ACG>ATG)	IDH1	322	IDH2 V217L (ACG>AAG)	IDH2	0	Glioma Low Grade	7.64e-05
	gs.1	KRAS G12V (ACC>AAC)	KRAS	15	KRAS G12S (CCA>CTA)	KRAS	1	Uterine Carcinoma	7.92e-05
	gs.3	IDH1 R132H (ACG>ATG)	IDH1	322	IDH2 R172M (CCT>CAT)	IDH2	2	Glioma Low Grade	8.1e-05
	gs.2	CTNNB1 S33Y (TCT>TAT)	CTNNB1	4	APC R232X (ACG>ATG)	APC	1	Uterine Carcinoma	8.19e-05
	gs.1	BRAF V600E (GTG>GAG)	BRAF	33	KRAS G12R (CCA>CGA)	KRAS	3	Colorectum	8.56e-05
	gs.1	KRAS Q61H (CTT>CGT)	KRAS	19	NRAS G13R (CCA>CGA)	NRAS	0	Pancreas	8.71e-05
	gs.1	KRAS G12D (ACC>ATC)	KRAS	17	NRAS G13D (ACC>ATC)	NRAS	0	Uterine Carcinoma	9.09e-05
	gs.1	BRAF V600E (GTG>GAG)	BRAF	33	KRAS G12V (ACC>AAC)	KRAS	32	Colorectum	9.58e-05
	gs.2	CTNNB1 T41I (ACC>ATC)	CTNNB1	4	APC R216X (GCG>GTG)	APC	0	Uterine Carcinoma	9.58e-05
	gs.2	CTNNB1 T41I (ACC>ATC)	CTNNB1	4	APC R1450X (GCG>GTG)	APC	0	Uterine Carcinoma	9.58e-05
	gs.2	CTNNB1 T41I (ACC>ATC)	CTNNB1	4	APC R876X (GCG>GTG)	APC	0	Uterine Carcinoma	9.58e-05
	gs.2	CTNNB1 T41I (ACC>ATC)	CTNNB1	4	APC R213X (ACG>ATG)	APC	0	Uterine Carcinoma	9.77e-05
	gs.2	CTNNB1 T41I (ACC>ATC)	CTNNB1	4	APC R499X (ACG>ATG)	APC	0	Uterine Carcinoma	9.77e-05
	gs.1	BRAF V600E (GTG>GAG)	BRAF	6	KRAS A146T (GCT>GTT)	KRAS	0	Glioblastoma	0.0001
	gs.1	KRAS G12D (ACC>ATC)	KRAS	44	NRAS Q61R (TTG>TCG)	NRAS	2	Colorectum	0.000101
	gs.3	IDH1 R132H (ACG>ATG)	IDH1	322	IDH2 R60G (CCG>CGG)	IDH2	0	Glioma Low Grade	0.000101
	gs.3	IDH1 R132H (ACG>ATG)	IDH1	322	IDH2 R382G (CCG>CGG)	IDH2	0	Glioma Low Grade	0.000101
	gs.2	CTNNB1 D32N (TCC>TTC)	CTNNB1	4	APC R216X (GCG>GTG)	APC	0	Uterine Carcinoma	0.000102
	gs.2	CTNNB1 D32N (TCC>TTC)	CTNNB1	4	APC R1450X (GCG>GTG)	APC	0	Uterine Carcinoma	0.000102
	gs.2	CTNNB1 D32N (TCC>TTC)	CTNNB1	4	APC R876X (GCG>GTG)	APC	0	Uterine Carcinoma	0.000102
	gs.3	IDH1 R132H (ACG>ATG)	IDH1	322	IDH2 G417V (GCC>GAC)	IDH2	0	Glioma Low Grade	0.000106
	gs.1	KRAS G12V (ACC>AAC)	KRAS	20	BRAF D594N (TCA>TTA)	BRAF	1	Lung Adeno	0.00011
	gs.3	IDH1 R132C (TCG>TTG)	IDH1	14	IDH2 R140Q (CCG>CTG)	IDH2	0	Glioma Low Grade	0.00011
	gs.3	IDH1 R132C (TCG>TTG)	IDH1	14	IDH2 R140W (CCG>CTG)	IDH2	0	Glioma Low Grade	0.00011
	gs.3	IDH1 R132C (TCG>TTG)	IDH1	14	IDH2 R362W (CCG>CTG)	IDH2	0	Glioma Low Grade	0.00011
	gs.3	IDH1 R132C (TCG>TTG)	IDH1	14	IDH2 G421S (CCG>CTG)	IDH2	0	Glioma Low Grade	0.00011
	gs.1	NRAS Q61R (TTG>TCG)	NRAS	9	KRAS G13D (GCC>GTC)	KRAS	0	Thyroid	0.000113
	gs.1	BRAF K601E (TTC>TCC)	BRAF	5	KRAS A146T (GCT>GTT)	KRAS	0	Melanoma	0.000124
	gs.2	CTNNB1 S37P (TTC>TCC)	CTNNB1	6	APC R213X (ACG>ATG)	APC	0	Liver	0.000128
	gs.2	CTNNB1 S37P (TTC>TCC)	CTNNB1	6	APC R499X (ACG>ATG)	APC	0	Liver	0.000128
	gs.2	CTNNB1 S37P (TTC>TCC)	CTNNB1	6	APC R232X (ACG>ATG)	APC	0	Liver	0.000128
	gs.2	CTNNB1 S33F (TCT>TTT)	CTNNB1	6	APC R2204X (TCG>TTG)	APC	0	Liver	0.000131
	gs.2	CTNNB1 S33F (TCT>TTT)	CTNNB1	6	APC R1114X (TCG>TTG)	APC	0	Liver	0.000131
	gs.3	IDH1 R132G (TCG>TGG)	IDH1	8	IDH2 G302S (CCC>CTC)	IDH2	0	Glioma Low Grade	0.000141
	gs.1	KRAS G12A (ACC>AGC)	KRAS	6	KRAS A146T (GCT>GTT)	KRAS	0	Uterine Carcinoma	0.000146
	gs.1	NRAS Q61R (TTG>TCG)	NRAS	38	KRAS G12A (ACC>AGC)	KRAS	0	Melanoma	0.000152
	gs.2	CTNNB1 S45F (TCT>TTT)	CTNNB1	15	APC Q1378X (TCA>TTA)	APC	0	Liver	0.00016
	gs.1	NRAS G13R (CCA>CGA)	NRAS	2	BRAF G466E (TCC>TTC)	BRAF	2	Melanoma	0.000161
	gs.2	CTNNB1 S45P (TTC>TCC)	CTNNB1	32	CTNNB1 S37P (TTC>TCC)	CTNNB1	6	Liver	0.000161
	gs.1	NRAS Q61L (TTG>TAG)	NRAS	10	KRAS Q61H (CTT>CGT)	KRAS	0	Melanoma	0.000165
	gs.2	CTNNB1 G34E (TCC>TTC)	CTNNB1	7	APC R2204X (TCG>TTG)	APC	0	Liver	0.000165
	gs.2	CTNNB1 G34E (TCC>TTC)	CTNNB1	7	APC R1114X (TCG>TTG)	APC	0	Liver	0.000165
	gs.2	CTNNB1 H36P (ATG>AGG)	CTNNB1	18	CTNNB1 S37F (TCT>TTT)	CTNNB1	10	Liver	0.00017
	gs.1	KRAS G12V (ACC>AAC)	KRAS	32	KRAS G13D (GCC>GTC)	KRAS	32	Colorectum	0.000176
	gs.3	IDH1 R132G (TCG>TGG)	IDH1	8	IDH2 G137E (TCC>TTC)	IDH2	0	Glioma Low Grade	0.000204
	gs.1	KRAS G12A (ACC>AGC)	KRAS	9	NRAS G13D (ACC>ATC)	NRAS	1	Colorectum	0.000207
	gs.2	CTNNB1 D32Y (TCC>TAC)	CTNNB1	8	APC R213X (ACG>ATG)	APC	0	Liver	0.000214
	gs.2	CTNNB1 D32Y (TCC>TAC)	CTNNB1	8	APC R499X (ACG>ATG)	APC	0	Liver	0.000214
	gs.2	CTNNB1 D32Y (TCC>TAC)	CTNNB1	8	APC R232X (ACG>ATG)	APC	0	Liver	0.000214
	gs.1	KRAS Q61H (CTT>CGT)	KRAS	19	BRAF V600E (GTG>GAG)	BRAF	0	Pancreas	0.000214
	gs.2	APC Q1378X (TCA>TTA)	APC	9	CTNNB1 S33Y (TCT>TAT)	CTNNB1	0	Colorectum	0.000232
	gs.2	APC Q1378X (TCA>TTA)	APC	9	CTNNB1 S45Y (TCT>TAT)	CTNNB1	0	Colorectum	0.000232
	gs.2	CTNNB1 S45P (TTC>TCC)	CTNNB1	32	CTNNB1 S33P (CTC>CCC)	CTNNB1	9	Liver	0.000242
	gs.1	KRAS G13D (GCC>GTC)	KRAS	32	NRAS G13D (ACC>ATC)	NRAS	1	Colorectum	0.000243
	gs.1	BRAF V600E (GTG>GAG)	BRAF	6	KRAS G12S (CCA>CTA)	KRAS	0	Glioblastoma	0.000244
	gs.2	CTNNB1 I35S (ATC>AGC)	CTNNB1	11	CTNNB1 D32Y (TCC>TAC)	CTNNB1	8	Liver	0.000247
	gs.3	IDH2 R140Q (CCG>CTG)	IDH2	11	IDH2 V217M (ACG>ATG)	IDH2	0	AML	0.00025
	gs.3	IDH2 R140Q (CCG>CTG)	IDH2	11	IDH2 R60H (ACG>ATG)	IDH2	0	AML	0.00025
	gs.2	CTNNB1 D32Y (TCC>TAC)	CTNNB1	4	APC R2204X (TCG>TTG)	APC	4	Uterine Carcinoma	0.00025
	gs.2	CTNNB1 S33C (TCT>TGT)	CTNNB1	17	CTNNB1 D32Y (TCC>TAC)	CTNNB1	8	Liver	0.00025
	gs.1	KRAS G12D (ACC>ATC)	KRAS	44	KRAS G13D (GCC>GTC)	KRAS	32	Colorectum	0.000256
	gs.3	IDH1 R132G (TCG>TGG)	IDH1	8	IDH2 W375X (CCA>CTA)	IDH2	0	Glioma Low Grade	0.000289
	gs.3	IDH1 R132G (TCG>TGG)	IDH1	8	IDH2 W63X (CCA>CTA)	IDH2	0	Glioma Low Grade	0.000289
	gs.1	NRAS Q61R (TTG>TCG)	NRAS	9	BRAF G466E (TCC>TTC)	BRAF	0	Thyroid	0.000291
	gs.2	CTNNB1 S45P (TTC>TCC)	CTNNB1	32	CTNNB1 G34V (TCC>TAC)	CTNNB1	11	Liver	0.000297
	gs.1	BRAF K601E (TTC>TCC)	BRAF	5	NRAS G13D (ACC>ATC)	NRAS	1	Melanoma	0.000304
	gs.3	IDH1 R132G (TCG>TGG)	IDH1	8	IDH2 V195I (ACC>ATC)	IDH2	0	Glioma Low Grade	0.000304
	gs.3	IDH1 R132G (TCG>TGG)	IDH1	8	IDH2 G302D (ACC>ATC)	IDH2	0	Glioma Low Grade	0.000304
	gs.2	CTNNB1 S33Y (TCT>TAT)	CTNNB1	4	APC R1114X (TCG>TTG)	APC	1	Uterine Carcinoma	0.000306
	gs.1	NRAS Q61R (TTG>TCG)	NRAS	9	KRAS A146T (GCT>GTT)	KRAS	0	Thyroid	0.000307
	gs.1	KRAS G12V (ACC>AAC)	KRAS	20	NRAS Q61K (ACA>AAA)	NRAS	0	Lung Adeno	0.000309
	gs.2	CTNNB1 D32N (TCC>TTC)	CTNNB1	4	APC R1114X (TCG>TTG)	APC	1	Uterine Carcinoma	0.000317
	gs.2	CTNNB1 S37P (TTC>TCC)	CTNNB1	6	APC R216X (GCG>GTG)	APC	0	Liver	0.000317
	gs.2	CTNNB1 S37P (TTC>TCC)	CTNNB1	6	APC R1450X (GCG>GTG)	APC	0	Liver	0.000317
	gs.2	CTNNB1 S37P (TTC>TCC)	CTNNB1	6	APC R876X (GCG>GTG)	APC	0	Liver	0.000317
	gs.2	CTNNB1 D32N (TCC>TTC)	CTNNB1	7	APC R2204X (TCG>TTG)	APC	0	Liver	0.000318
	gs.2	CTNNB1 D32N (TCC>TTC)	CTNNB1	7	APC R1114X (TCG>TTG)	APC	0	Liver	0.000318
	gs.3	IDH1 R132H (ACG>ATG)	IDH1	322	IDH2 M411I (TCA>TAA)	IDH2	0	Glioma Low Grade	0.000326
	gs.2	CTNNB1 S45P (TTC>TCC)	CTNNB1	32	CTNNB1 T41I (ACC>ATC)	CTNNB1	8	Liver	0.000329
	gs.2	CTNNB1 T41A (GTA>GCA)	CTNNB1	6	APC R499X (ACG>ATG)	APC	10	Colorectum	0.000334
	gs.3	IDH1 R132H (ACG>ATG)	IDH1	23	IDH2 R140Q (CCG>CTG)	IDH2	0	Glioblastoma	0.000336
	gs.3	IDH1 R132H (ACG>ATG)	IDH1	23	IDH2 R140W (CCG>CTG)	IDH2	0	Glioblastoma	0.000336
	gs.3	IDH1 R132H (ACG>ATG)	IDH1	23	IDH2 R362W (CCG>CTG)	IDH2	0	Glioblastoma	0.000336
	gs.3	IDH1 R132H (ACG>ATG)	IDH1	23	IDH2 G421S (CCG>CTG)	IDH2	0	Glioblastoma	0.000336
	gs.2	CTNNB1 K335I (TTT>TAT)	CTNNB1	11	CTNNB1 D32Y (TCC>TAC)	CTNNB1	8	Liver	0.00037
	gs.3	IDH2 R172K (CCT>CTT)	IDH2	10	IDH1 R132C (TCG>TTG)	IDH1	14	Glioma Low Grade	0.000378
	gs.1	KRAS G12V (ACC>AAC)	KRAS	20	KRAS A146T (GCT>GTT)	KRAS	0	Lung Adeno	0.000404
	gs.3	IDH2 R172K (CCT>CTT)	IDH2	10	IDH2 G220D (GCC>GTC)	IDH2	0	Glioma Low Grade	0.000409
	gs.3	IDH2 R172K (CCT>CTT)	IDH2	10	IDH2 G201D (GCC>GTC)	IDH2	0	Glioma Low Grade	0.000409
	gs.3	IDH1 R132H (ACG>ATG)	IDH1	322	IDH1 R132S (TCG>TAG)	IDH1	7	Glioma Low Grade	0.000415
	gs.2	CTNNB1 D32N (TCC>TTC)	CTNNB1	4	APC R232X (ACG>ATG)	APC	1	Uterine Carcinoma	0.00042
	gs.2	CTNNB1 S45P (TTC>TCC)	CTNNB1	32	CTNNB1 D32G (GTC>GCC)	CTNNB1	12	Liver	0.00042
	gs.2	CTNNB1 T41A (GTA>GCA)	CTNNB1	6	APC R213X (ACG>ATG)	APC	11	Colorectum	0.000445
	gs.1	KRAS G12V (ACC>AAC)	KRAS	20	BRAF G466E (TCC>TTC)	BRAF	0	Lung Adeno	0.000453
	gs.2	CTNNB1 I35S (ATC>AGC)	CTNNB1	11	CTNNB1 D32N (TCC>TTC)	CTNNB1	7	Liver	0.000458
	gs.2	CTNNB1 D32V (GTC>GAC)	CTNNB1	11	APC Q1378X (TCA>TTA)	APC	0	Liver	0.000477
	gs.1	KRAS G12C (CCA>CAA)	KRAS	36	KRAS Q61H (CTT>CAT)	KRAS	0	Lung Adeno	0.000525
	gs.1	KRAS G12C (CCA>CAA)	KRAS	36	NRAS Q61H (CTT>CAT)	NRAS	0	Lung Adeno	0.000525
	gs.2	APC Q1378X (TCA>TTA)	APC	9	CTNNB1 G34E (TCC>TTC)	CTNNB1	0	Colorectum	0.000538
	gs.2	APC Q1378X (TCA>TTA)	APC	9	CTNNB1 D32N (TCC>TTC)	CTNNB1	0	Colorectum	0.000538
	gs.1	NRAS Q61R (TTG>TCG)	NRAS	9	KRAS G12S (CCA>CTA)	KRAS	0	Thyroid	0.000559
	gs.1	NRAS Q61L (TTG>TAG)	NRAS	10	KRAS Q61H (CTT>CAT)	KRAS	0	Melanoma	0.000566
	gs.1	KRAS G12D (ACC>ATC)	KRAS	17	KRAS G13D (GCC>GTC)	KRAS	7	Uterine Carcinoma	0.000588
	gs.1	KRAS G12C (CCA>CAA)	KRAS	9	NRAS G13D (ACC>ATC)	NRAS	1	Colorectum	0.00059
	gs.1	KRAS G12V (ACC>AAC)	KRAS	32	NRAS Q61H (CTT>CAT)	NRAS	0	Colorectum	0.000597
	gs.3	IDH1 R132C (TCG>TTG)	IDH1	14	IDH2 D277N (TCG>TTG)	IDH2	0	Glioma Low Grade	0.0006
	gs.2	CTNNB1 D32Y (TCC>TAC)	CTNNB1	8	APC R216X (GCG>GTG)	APC	0	Liver	0.000637
	gs.2	CTNNB1 D32Y (TCC>TAC)	CTNNB1	8	APC R1450X (GCG>GTG)	APC	0	Liver	0.000637
	gs.2	CTNNB1 D32Y (TCC>TAC)	CTNNB1	8	APC R876X (GCG>GTG)	APC	0	Liver	0.000637
	gs.1	KRAS Q61H (CTT>CAT)	KRAS	7	BRAF G466E (TCC>TTC)	BRAF	0	Pancreas	0.000637
	gs.1	KRAS Q61H (CTT>CGT)	KRAS	19	KRAS G12A (ACC>AGC)	KRAS	4	Pancreas	0.000673
	gs.1	KRAS G12A (ACC>AGC)	KRAS	6	NRAS G13D (ACC>ATC)	NRAS	0	Uterine Carcinoma	0.000675
	gs.1	KRAS G12A (ACC>AGC)	KRAS	6	BRAF G466E (TCC>TTC)	BRAF	0	Uterine Carcinoma	0.000675
	gs.2	CTNNB1 T41A (GTA>GCA)	CTNNB1	6	APC R216X (GCG>GTG)	APC	10	Colorectum	0.000693
	gs.1	KRAS G12A (ACC>AGC)	KRAS	9	BRAF N581S (ATC>ACC)	BRAF	0	Colorectum	0.000694
	gs.2	APC R876X (GCG>GTG)	APC	17	APC R2204X (TCG>TTG)	APC	0	Colorectum	0.0007
	gs.2	CTNNB1 T41A (GTA>GCA)	CTNNB1	44	CTNNB1 D32Y (TCC>TAC)	CTNNB1	8	Liver	0.000709
	gs.1	KRAS G12C (CCA>CAA)	KRAS	36	BRAF D594G (ATC>ACC)	BRAF	0	Lung Adeno	0.000709
	gs.2	CTNNB1 I35S (ATC>AGC)	CTNNB1	11	CTNNB1 G34E (TCC>TTC)	CTNNB1	7	Liver	0.000816
	gs.2	CTNNB1 T41I (ACC>ATC)	CTNNB1	4	APC R232X (ACG>ATG)	APC	1	Uterine Carcinoma	0.000822
	gs.2	CTNNB1 K335I (TTT>TAT)	CTNNB1	11	CTNNB1 G34E (TCC>TTC)	CTNNB1	7	Liver	0.000845
	gs.1	NRAS Q61L (TTG>TAG)	NRAS	10	NRAS G12C (CCT>CAT)	NRAS	0	Melanoma	0.000845
	gs.1	KRAS G12C (CCA>CAA)	KRAS	3	BRAF D594N (TCA>TTA)	BRAF	0	Bladder	0.000856
	gs.3	IDH1 R132H (ACG>ATG)	IDH1	23	IDH2 D277N (TCG>TTG)	IDH2	0	Glioblastoma	0.000865
	gs.2	CTNNB1 T41I (ACC>ATC)	CTNNB1	4	APC R1114X (TCG>TTG)	APC	1	Uterine Carcinoma	0.000874
	gs.1	KRAS Q61H (CTT>CAT)	KRAS	7	BRAF D594N (TCA>TTA)	BRAF	0	Pancreas	0.000875
	gs.1	KRAS G12C (CCA>CAA)	KRAS	36	NRAS G13R (CCA>CGA)	NRAS	0	Lung Adeno	0.000879
	gs.1	NRAS G13R (CCA>CGA)	NRAS	2	KRAS G12S (CCA>CTA)	KRAS	0	Melanoma	0.000882
	gs.3	IDH1 R132G (TCG>TGG)	IDH1	8	IDH2 N156S (GTT>GCT)	IDH2	0	Glioma Low Grade	0.000896
	gs.2	CTNNB1 K335I (TTT>TAT)	CTNNB1	11	CTNNB1 D32N (TCC>TTC)	CTNNB1	7	Liver	0.000909
	gs.1	KRAS G12A (ACC>AGC)	KRAS	6	NRAS G12C (CCT>CAT)	NRAS	0	Uterine Carcinoma	0.000909
	gs.1	NRAS Q61R (TTG>TCG)	NRAS	9	KRAS G12D (ACC>ATC)	KRAS	0	Thyroid	0.000909
	gs.1	NRAS Q61R (TTG>TCG)	NRAS	9	NRAS G13D (ACC>ATC)	NRAS	0	Thyroid	0.000909
	gs.1	NRAS Q61R (TTG>TCG)	NRAS	9	NRAS G12D (ACC>ATC)	NRAS	0	Thyroid	0.000909
	gs.1	KRAS G13D (GCC>GTC)	KRAS	32	BRAF N581S (ATC>ACC)	BRAF	0	Colorectum	0.000939
	gs.1	NRAS Q61R (TTG>TCG)	NRAS	3	BRAF D594N (TCA>TTA)	BRAF	0	Bladder	0.000952
	gs.3	IDH1 R132G (TCG>TGG)	IDH1	8	IDH2 T27A (GTC>GCC)	IDH2	0	Glioma Low Grade	0.000989
	gs.2	CTNNB1 K335I (TTT>TAT)	CTNNB1	11	CTNNB1 S37P (TTC>TCC)	CTNNB1	6	Liver	0.001
	gs.1	KRAS G12A (ACC>AGC)	KRAS	6	NRAS G12C (CCT>CAT)	NRAS	0	Lung Adeno	0.00101
	gs.2	APC Q1378X (TCA>TTA)	APC	9	CTNNB1 G34R (CCA>CTA)	CTNNB1	0	Colorectum	0.00103
	gs.2	CTNNB1 S37P (TTC>TCC)	CTNNB1	6	APC R2204X (TCG>TTG)	APC	0	Liver	0.00105
	gs.2	CTNNB1 S37P (TTC>TCC)	CTNNB1	6	APC R1114X (TCG>TTG)	APC	0	Liver	0.00105
	gs.2	CTNNB1 T41A (GTA>GCA)	CTNNB1	3	APC R213X (ACG>ATG)	APC	0	Prostate	0.00109
	gs.2	CTNNB1 T41A (GTA>GCA)	CTNNB1	3	APC R499X (ACG>ATG)	APC	0	Prostate	0.00109
	gs.2	CTNNB1 T41A (GTA>GCA)	CTNNB1	3	APC R232X (ACG>ATG)	APC	0	Prostate	0.00109
	gs.1	KRAS G12D (ACC>ATC)	KRAS	44	NRAS Q61H (CTT>CAT)	NRAS	0	Colorectum	0.0011
	gs.3	IDH1 R132C (TCG>TTG)	IDH1	13	IDH2 D277N (TCG>TTG)	IDH2	0	Melanoma	0.00111
	gs.1	BRAF V600E (GTG>GAG)	BRAF	5	BRAF G466E (TCC>TTC)	BRAF	0	Lung Adeno	0.00114
	gs.1	KRAS Q61H (CTT>CAT)	KRAS	7	KRAS A146T (GCT>GTT)	KRAS	0	Pancreas	0.00114
	gs.1	KRAS G12D (ACC>ATC)	KRAS	17	BRAF D594N (TCA>TTA)	BRAF	0	Uterine Carcinoma	0.00114
	gs.1	KRAS G12V (ACC>AAC)	KRAS	20	NRAS G13D (ACC>ATC)	NRAS	0	Lung Adeno	0.00123
	gs.1	KRAS G12V (ACC>AAC)	KRAS	20	NRAS G12D (ACC>ATC)	NRAS	0	Lung Adeno	0.00123
	gs.2	CTNNB1 K335I (TTT>TAT)	CTNNB1	11	CTNNB1 S33P (CTC>CCC)	CTNNB1	9	Liver	0.00124
	gs.1	NRAS Q61K (ACA>AAA)	NRAS	30	KRAS G12R (CCA>CGA)	KRAS	1	Melanoma	0.00125
	gs.2	CTNNB1 I35S (ATC>AGC)	CTNNB1	11	CTNNB1 S37P (TTC>TCC)	CTNNB1	6	Liver	0.00128
	gs.3	IDH1 R132H (ACG>ATG)	IDH1	322	IDH2 R172S (GCC>GAC)	IDH2	1	Glioma Low Grade	0.00131
	gs.2	CTNNB1 S45F (TCT>TTT)	CTNNB1	15	CTNNB1 G34R (CCA>CTA)	CTNNB1	4	Liver	0.00131
	gs.3	IDH2 R140Q (CCG>CTG)	IDH2	11	IDH2 A370T (GCG>GTG)	IDH2	0	AML	0.00131
	gs.3	IDH2 R140Q (CCG>CTG)	IDH2	11	IDH2 R159H (GCG>GTG)	IDH2	0	AML	0.00131
	gs.3	IDH1 R132H (ACG>ATG)	IDH1	322	IDH2 R172G (CTG>CCG)	IDH2	2	Glioma Low Grade	0.00131
	gs.1	KRAS G12D (ACC>ATC)	KRAS	6	BRAF G466E (TCC>TTC)	BRAF	0	Bladder	0.00131
	gs.1	KRAS G12A (ACC>AGC)	KRAS	6	BRAF D594N (TCA>TTA)	BRAF	1	Lung Adeno	0.00136
	gs.1	KRAS Q61H (CTT>CGT)	KRAS	19	NRAS Q61L (TTG>TAG)	NRAS	0	Pancreas	0.00144
	gs.1	KRAS G12C (CCA>CAA)	KRAS	9	BRAF N581S (ATC>ACC)	BRAF	0	Colorectum	0.00144
	gs.1	KRAS G12A (ACC>AGC)	KRAS	6	BRAF D594N (TCA>TTA)	BRAF	0	Uterine Carcinoma	0.00145
	gs.2	CTNNB1 S33C (TCT>TGT)	CTNNB1	17	CTNNB1 D32N (TCC>TTC)	CTNNB1	7	Liver	0.0015
	gs.1	KRAS Q61H (CTT>CGT)	KRAS	19	KRAS G12C (CCA>CAA)	KRAS	5	Pancreas	0.0015
	gs.2	CTNNB1 S37C (TCT>TGT)	CTNNB1	10	APC Q1378X (TCA>TTA)	APC	0	Liver	0.00151
	gs.1	NRAS Q61L (TTG>TAG)	NRAS	10	KRAS G12V (ACC>AAC)	KRAS	0	Melanoma	0.00151
	gs.1	KRAS G12D (ACC>ATC)	KRAS	17	BRAF D594G (ATC>ACC)	BRAF	0	Uterine Carcinoma	0.00161
	gs.1	KRAS G12D (ACC>ATC)	KRAS	17	BRAF N581S (ATC>ACC)	BRAF	0	Uterine Carcinoma	0.00161
	gs.3	IDH1 R132G (TCG>TGG)	IDH1	8	IDH2 I419T (ATT>ACT)	IDH2	0	Glioma Low Grade	0.00164
	gs.2	CTNNB1 S45P (TTC>TCC)	CTNNB1	32	CTNNB1 S33F (TCT>TTT)	CTNNB1	6	Liver	0.00174
	gs.1	NRAS Q61L (TTG>TAG)	NRAS	10	KRAS G12C (CCA>CAA)	KRAS	0	Melanoma	0.00179
	gs.2	CTNNB1 I35S (ATC>AGC)	CTNNB1	11	CTNNB1 S33P (CTC>CCC)	CTNNB1	9	Liver	0.0018
	gs.1	KRAS Q61H (CTT>CAT)	KRAS	7	NRAS G13D (ACC>ATC)	NRAS	0	Pancreas	0.00182
	gs.2	CTNNB1 S37P (TTC>TCC)	CTNNB1	2	APC R213X (ACG>ATG)	APC	0	Uterine Carcinoma	0.00183
	gs.2	CTNNB1 S37P (TTC>TCC)	CTNNB1	2	APC R499X (ACG>ATG)	APC	0	Uterine Carcinoma	0.00183
	gs.1	NRAS Q61H (CTT>CAT)	NRAS	2	BRAF G466E (TCC>TTC)	BRAF	2	Melanoma	0.00186
	gs.1	NRAS Q61L (TTG>TAG)	NRAS	10	BRAF G469A (TCC>TGC)	BRAF	0	Melanoma	0.00186
	gs.1	BRAF V600E (GTG>GAG)	BRAF	5	BRAF D594N (TCA>TTA)	BRAF	1	Lung Adeno	0.00189
	gs.2	CTNNB1 T41A (GTA>GCA)	CTNNB1	6	APC R232X (ACG>ATG)	APC	12	Colorectum	0.00192
	gs.1	BRAF V600E (GTG>GAG)	BRAF	5	KRAS G13D (GCC>GTC)	KRAS	0	Lung Adeno	0.00195
	gs.1	KRAS G12V (ACC>AAC)	KRAS	32	NRAS Q61K (ACA>AAA)	NRAS	6	Colorectum	0.00199
	gs.2	CTNNB1 S37C (TCT>TGT)	CTNNB1	6	APC Q1378X (TCA>TTA)	APC	0	Uterine Carcinoma	0.00199
	gs.1	NRAS G13R (CCA>CGA)	NRAS	2	BRAF D594N (TCA>TTA)	BRAF	1	Melanoma	0.00201
	gs.3	IDH1 R132H (ACG>ATG)	IDH1	322	IDH2 G383V (CCC>CAC)	IDH2	0	Glioma Low Grade	0.00201
	gs.1	BRAF V600E (GTG>GAG)	BRAF	6	KRAS G12D (ACC>ATC)	KRAS	2	Glioblastoma	0.00201
	gs.2	CTNNB1 D32Y (TCC>TAC)	CTNNB1	8	APC R2204X (TCG>TTG)	APC	0	Liver	0.00201
	gs.2	CTNNB1 D32Y (TCC>TAC)	CTNNB1	8	APC R1114X (TCG>TTG)	APC	0	Liver	0.00201
	gs.2	CTNNB1 S33C (TCT>TGT)	CTNNB1	17	CTNNB1 G34E (TCC>TTC)	CTNNB1	7	Liver	0.00201
	gs.2	CTNNB1 D32N (TCC>TTC)	CTNNB1	4	APC R2204X (TCG>TTG)	APC	4	Uterine Carcinoma	0.00208
	gs.2	CTNNB1 S37P (TTC>TCC)	CTNNB1	2	APC R216X (GCG>GTG)	APC	0	Uterine Carcinoma	0.00213
	gs.2	CTNNB1 S37P (TTC>TCC)	CTNNB1	2	APC R1450X (GCG>GTG)	APC	0	Uterine Carcinoma	0.00213
	gs.2	CTNNB1 S37P (TTC>TCC)	CTNNB1	2	APC R876X (GCG>GTG)	APC	0	Uterine Carcinoma	0.00213
	gs.1	BRAF V600E (GTG>GAG)	BRAF	6	KRAS G12V (ACC>AAC)	KRAS	0	Glioblastoma	0.00214
	gs.1	NRAS Q61R (TTG>TCG)	NRAS	9	BRAF D594N (TCA>TTA)	BRAF	0	Thyroid	0.00216
	gs.3	IDH1 R132G (TCG>TGG)	IDH1	8	IDH2 K251N (TCT>TAT)	IDH2	0	Glioma Low Grade	0.00216
	gs.3	IDH1 R132G (TCG>TGG)	IDH1	8	IDH2 K280N (TCT>TAT)	IDH2	0	Glioma Low Grade	0.00216
	gs.3	IDH1 R132G (TCG>TGG)	IDH1	8	IDH2 E268D (TCT>TAT)	IDH2	0	Glioma Low Grade	0.00216
	gs.1	NRAS Q61R (TTG>TCG)	NRAS	9	BRAF D594G (ATC>ACC)	BRAF	0	Thyroid	0.00218
	gs.1	NRAS Q61R (TTG>TCG)	NRAS	9	BRAF N581S (ATC>ACC)	BRAF	0	Thyroid	0.00218
	gs.2	CTNNB1 D32G (GTC>GCC)	CTNNB1	2	APC R213X (ACG>ATG)	APC	0	Uterine Carcinoma	0.00234
	gs.2	CTNNB1 D32G (GTC>GCC)	CTNNB1	2	APC R499X (ACG>ATG)	APC	0	Uterine Carcinoma	0.00234
	gs.2	APC Q1378X (TCA>TTA)	APC	9	CTNNB1 D32G (GTC>GCC)	CTNNB1	0	Colorectum	0.00235
	gs.3	IDH1 R132G (TCG>TGG)	IDH1	8	IDH2 V217L (ACG>AAG)	IDH2	0	Glioma Low Grade	0.00238
	gs.1	BRAF V600E (GTG>GAG)	BRAF	6	BRAF D594N (TCA>TTA)	BRAF	0	Glioblastoma	0.00239
	gs.1	BRAF V600E (GTG>GAG)	BRAF	6	BRAF D594G (ATC>ACC)	BRAF	0	Glioblastoma	0.00241
	gs.1	BRAF V600E (GTG>GAG)	BRAF	6	BRAF N581S (ATC>ACC)	BRAF	0	Glioblastoma	0.00241
	gs.1	KRAS G12V (ACC>AAC)	KRAS	15	NRAS Q61K (ACA>AAA)	NRAS	0	Uterine Carcinoma	0.00244
	gs.3	IDH2 R172K (CCT>CTT)	IDH2	10	IDH2 G302S (CCC>CTC)	IDH2	0	Glioma Low Grade	0.00245
	gs.2	CTNNB1 S45P (TTC>TCC)	CTNNB1	32	CTNNB1 S33Y (TCT>TAT)	CTNNB1	8	Liver	0.00257
	gs.3	IDH1 R132G (TCG>TGG)	IDH1	8	IDH2 E208X (TCC>TAC)	IDH2	0	Glioma Low Grade	0.00262
	gs.3	IDH1 R132G (TCG>TGG)	IDH1	8	IDH2 E52X (TCC>TAC)	IDH2	0	Glioma Low Grade	0.00262
	gs.3	IDH2 R172G (CTG>CCG)	IDH2	2	IDH2 V217M (ACG>ATG)	IDH2	0	Glioma Low Grade	0.00263
	gs.3	IDH2 R172G (CTG>CCG)	IDH2	2	IDH2 R60H (ACG>ATG)	IDH2	0	Glioma Low Grade	0.00263
	gs.2	CTNNB1 K335I (TTT>TAT)	CTNNB1	11	CTNNB1 T41I (ACC>ATC)	CTNNB1	8	Liver	0.00263
	gs.2	CTNNB1 S45P (TTC>TCC)	CTNNB1	32	CTNNB1 S45Y (TCT>TAT)	CTNNB1	8	Liver	0.00264
	gs.1	NRAS Q61L (TTG>TAG)	NRAS	10	BRAF D594G (ATC>ACC)	BRAF	0	Melanoma	0.00265
	gs.1	NRAS G13R (CCA>CGA)	NRAS	2	KRAS G13D (GCC>GTC)	KRAS	0	Melanoma	0.00276
	gs.1	KRAS Q61H (CTT>CAT)	KRAS	7	KRAS G13D (GCC>GTC)	KRAS	2	Pancreas	0.00281
	gs.2	CTNNB1 T41A (GTA>GCA)	CTNNB1	3	APC R1450X (GCG>GTG)	APC	0	Prostate	0.00283
	gs.2	CTNNB1 T41A (GTA>GCA)	CTNNB1	3	APC R876X (GCG>GTG)	APC	0	Prostate	0.00283
	gs.1	NRAS G13R (CCA>CGA)	NRAS	2	NRAS G12D (ACC>ATC)	NRAS	0	Melanoma	0.00285
	gs.2	CTNNB1 S33C (TCT>TGT)	CTNNB1	5	CTNNB1 S45Y (TCT>TAT)	CTNNB1	0	Uterine Carcinoma	0.00285
	gs.1	KRAS G12A (ACC>AGC)	KRAS	6	NRAS Q61K (ACA>AAA)	NRAS	0	Lung Adeno	0.00287
	gs.2	CTNNB1 T41I (ACC>ATC)	CTNNB1	4	APC R2204X (TCG>TTG)	APC	4	Uterine Carcinoma	0.00305
	gs.2	CTNNB1 I35S (ATC>AGC)	CTNNB1	11	CTNNB1 T41I (ACC>ATC)	CTNNB1	8	Liver	0.00334
	gs.3	IDH2 R172K (CCT>CTT)	IDH2	10	IDH2 G137E (TCC>TTC)	IDH2	0	Glioma Low Grade	0.00341
	gs.1	KRAS G12C (CCA>CAA)	KRAS	36	KRAS G12D (ACC>ATC)	KRAS	5	Lung Adeno	0.00341
	gs.2	CTNNB1 I35S (ATC>AGC)	CTNNB1	11	CTNNB1 S33F (TCT>TTT)	CTNNB1	6	Liver	0.00345
	gs.3	IDH1 R132G (TCG>TGG)	IDH1	8	IDH2 M411I (TCA>TAA)	IDH2	0	Glioma Low Grade	0.00365
	gs.1	KRAS G12A (ACC>AGC)	KRAS	6	KRAS G13D (GCC>GTC)	KRAS	7	Uterine Carcinoma	0.00367
	gs.1	KRAS G12D (ACC>ATC)	KRAS	6	KRAS Q61H (CTT>CGT)	KRAS	1	Oesophagus	0.00376
	gs.2	CTNNB1 D32G (GTC>GCC)	CTNNB1	2	APC R216X (GCG>GTG)	APC	0	Uterine Carcinoma	0.00383
	gs.2	CTNNB1 D32G (GTC>GCC)	CTNNB1	2	APC R1450X (GCG>GTG)	APC	0	Uterine Carcinoma	0.00383
	gs.2	CTNNB1 D32G (GTC>GCC)	CTNNB1	2	APC R876X (GCG>GTG)	APC	0	Uterine Carcinoma	0.00383
	gs.1	KRAS G12V (ACC>AAC)	KRAS	15	BRAF K601E (TTC>TCC)	BRAF	1	Uterine Carcinoma	0.0039
	gs.2	CTNNB1 K335I (TTT>TAT)	CTNNB1	11	CTNNB1 G34V (TCC>TAC)	CTNNB1	11	Liver	0.0039
	gs.3	IDH2 R172K (CCT>CTT)	IDH2	3	IDH2 V217M (ACG>ATG)	IDH2	0	AML	0.0039
	gs.3	IDH2 R172K (CCT>CTT)	IDH2	3	IDH2 R60H (ACG>ATG)	IDH2	0	AML	0.0039
	gs.2	CTNNB1 T41A (GTA>GCA)	CTNNB1	44	CTNNB1 D32N (TCC>TTC)	CTNNB1	7	Liver	0.0039
	gs.2	CTNNB1 T41A (GTA>GCA)	CTNNB1	44	CTNNB1 G34E (TCC>TTC)	CTNNB1	7	Liver	0.00396
	gs.1	KRAS G12A (ACC>AGC)	KRAS	9	BRAF D594G (ATC>ACC)	BRAF	1	Colorectum	0.004
	gs.1	KRAS G12V (ACC>AAC)	KRAS	32	BRAF G469A (TCC>TGC)	BRAF	1	Colorectum	0.00403
	gs.2	CTNNB1 H36P (ATG>AGG)	CTNNB1	18	CTNNB1 S45F (TCT>TTT)	CTNNB1	15	Liver	0.00403
	gs.3	IDH1 R132G (TCG>TGG)	IDH1	8	IDH2 G417V (GCC>GAC)	IDH2	0	Glioma Low Grade	0.00406
	gs.1	KRAS G12V (ACC>AAC)	KRAS	32	KRAS Q61H (CTT>CAT)	KRAS	1	Colorectum	0.00412
	gs.1	BRAF G469A (TCC>TGC)	BRAF	2	BRAF D594N (TCA>TTA)	BRAF	0	Bladder	0.00415
	gs.1	BRAF V600E (GTG>GAG)	BRAF	5	KRAS A146T (GCT>GTT)	KRAS	0	Lung Adeno	0.00425
	gs.2	CTNNB1 I35S (ATC>AGC)	CTNNB1	11	CTNNB1 D32G (GTC>GCC)	CTNNB1	12	Liver	0.00432
	gs.3	IDH1 R132G (TCG>TGG)	IDH1	8	IDH2 R60G (CCG>CGG)	IDH2	0	Glioma Low Grade	0.00432
	gs.3	IDH1 R132G (TCG>TGG)	IDH1	8	IDH2 R382G (CCG>CGG)	IDH2	0	Glioma Low Grade	0.00432
	gs.1	KRAS G12A (ACC>AGC)	KRAS	6	BRAF D594G (ATC>ACC)	BRAF	0	Uterine Carcinoma	0.00439
	gs.1	KRAS G12A (ACC>AGC)	KRAS	6	BRAF N581S (ATC>ACC)	BRAF	0	Uterine Carcinoma	0.00439
	gs.3	IDH2 R172K (CCT>CTT)	IDH2	10	IDH2 W375X (CCA>CTA)	IDH2	0	Glioma Low Grade	0.0044
	gs.3	IDH2 R172K (CCT>CTT)	IDH2	10	IDH2 W63X (CCA>CTA)	IDH2	0	Glioma Low Grade	0.0044
	gs.1	NRAS G13R (CCA>CGA)	NRAS	2	KRAS G12D (ACC>ATC)	KRAS	1	Melanoma	0.00451
	gs.2	CTNNB1 S37F (TCT>TTT)	CTNNB1	8	CTNNB1 S45Y (TCT>TAT)	CTNNB1	0	Uterine Carcinoma	0.00457
	gs.1	NRAS Q61K (ACA>AAA)	NRAS	6	KRAS G13D (GCC>GTC)	KRAS	0	Thyroid	0.00462
	gs.3	IDH1 R132G (TCG>TGG)	IDH1	8	IDH2 L143M (CCT>CAT)	IDH2	0	Glioma Low Grade	0.00463
	gs.2	CTNNB1 I35S (ATC>AGC)	CTNNB1	11	CTNNB1 G34V (TCC>TAC)	CTNNB1	11	Liver	0.00479
	gs.2	CTNNB1 D32V (GTC>GAC)	CTNNB1	11	CTNNB1 G34R (CCA>CTA)	CTNNB1	4	Liver	0.00491
	gs.3	IDH2 R172K (CCT>CTT)	IDH2	10	IDH2 V195I (ACC>ATC)	IDH2	0	Glioma Low Grade	0.005
	gs.3	IDH2 R172K (CCT>CTT)	IDH2	10	IDH2 G302D (ACC>ATC)	IDH2	0	Glioma Low Grade	0.005
	gs.1	NRAS Q61R (TTG>TCG)	NRAS	9	KRAS G12V (ACC>AAC)	KRAS	0	Thyroid	0.00525
	gs.3	IDH2 R172G (CTG>CCG)	IDH2	2	IDH2 A370T (GCG>GTG)	IDH2	0	Glioma Low Grade	0.00532
	gs.3	IDH2 R172G (CTG>CCG)	IDH2	2	IDH2 R159H (GCG>GTG)	IDH2	0	Glioma Low Grade	0.00532
	gs.1	KRAS G12C (CCA>CAA)	KRAS	36	KRAS G12R (CCA>CGA)	KRAS	1	Lung Adeno	0.00533
	gs.1	KRAS G12D (ACC>ATC)	KRAS	17	NRAS G12D (ACC>ATC)	NRAS	2	Uterine Carcinoma	0.00535
	gs.3	IDH1 R132G (TCG>TGG)	IDH1	8	IDH2 K48N (GCT>GAT)	IDH2	0	Glioma Low Grade	0.00535
	gs.3	IDH1 R132G (TCG>TGG)	IDH1	8	IDH2 L289I (GCT>GAT)	IDH2	0	Glioma Low Grade	0.00535
	gs.2	CTNNB1 K335I (TTT>TAT)	CTNNB1	11	CTNNB1 S33F (TCT>TTT)	CTNNB1	6	Liver	0.00549
	gs.2	CTNNB1 H36P (ATG>AGG)	CTNNB1	18	CTNNB1 T41A (GTA>GCA)	CTNNB1	44	Liver	0.00551
	gs.2	CTNNB1 S37F (TCT>TTT)	CTNNB1	10	APC Q1378X (TCA>TTA)	APC	0	Liver	0.00552
	gs.1	KRAS G12A (ACC>AGC)	KRAS	6	BRAF G466E (TCC>TTC)	BRAF	0	Lung Adeno	0.00554
	gs.2	CTNNB1 S33C (TCT>TGT)	CTNNB1	17	CTNNB1 S37P (TTC>TCC)	CTNNB1	6	Liver	0.00559
	gs.2	CTNNB1 T41A (GTA>GCA)	CTNNB1	3	APC R2204X (TCG>TTG)	APC	0	Prostate	0.00573
	gs.1	NRAS Q61H (CTT>CAT)	NRAS	2	KRAS G12S (CCA>CTA)	KRAS	0	Melanoma	0.00581
	gs.1	NRAS G13R (CCA>CGA)	NRAS	2	KRAS A146T (GCT>GTT)	KRAS	0	Melanoma	0.00587
	gs.3	IDH1 R132S (TCG>TAG)	IDH1	7	IDH2 G220D (GCC>GTC)	IDH2	0	Glioma Low Grade	0.00593
	gs.3	IDH1 R132S (TCG>TAG)	IDH1	7	IDH2 G201D (GCC>GTC)	IDH2	0	Glioma Low Grade	0.00593
	gs.2	CTNNB1 S45F (TCT>TTT)	CTNNB1	2	APC R213X (ACG>ATG)	APC	0	Uterine Carcinoma	0.00593
	gs.2	CTNNB1 S45F (TCT>TTT)	CTNNB1	2	APC R499X (ACG>ATG)	APC	0	Uterine Carcinoma	0.00593
	gs.1	KRAS G12C (CCA>CAA)	KRAS	36	NRAS Q61R (TTG>TCG)	NRAS	0	Lung Adeno	0.00608
	gs.1	KRAS G12V (ACC>AAC)	KRAS	32	KRAS Q61H (CTT>CGT)	KRAS	3	Colorectum	0.00611
	gs.1	KRAS G12V (ACC>AAC)	KRAS	20	BRAF G469A (TCC>TGC)	BRAF	0	Lung Adeno	0.00615
	gs.2	CTNNB1 D32G (GTC>GCC)	CTNNB1	12	APC Q1378X (TCA>TTA)	APC	0	Liver	0.00618
	gs.1	KRAS G12A (ACC>AGC)	KRAS	9	BRAF K601E (TTC>TCC)	BRAF	0	Colorectum	0.00619
	gs.2	CTNNB1 G34R (CCA>CTA)	CTNNB1	4	APC R213X (ACG>ATG)	APC	0	Liver	0.00619
	gs.2	CTNNB1 G34R (CCA>CTA)	CTNNB1	4	APC R499X (ACG>ATG)	APC	0	Liver	0.00619
	gs.2	CTNNB1 G34R (CCA>CTA)	CTNNB1	4	APC R232X (ACG>ATG)	APC	0	Liver	0.00619
	gs.1	KRAS Q61H (CTT>CAT)	KRAS	7	KRAS G12S (CCA>CTA)	KRAS	1	Pancreas	0.00621
	gs.1	KRAS G13D (GCC>GTC)	KRAS	32	BRAF D594G (ATC>ACC)	BRAF	1	Colorectum	0.00623
	gs.2	CTNNB1 S33C (TCT>TGT)	CTNNB1	5	APC Q1378X (TCA>TTA)	APC	0	Uterine Carcinoma	0.00627
	gs.1	KRAS Q61H (CTT>CAT)	KRAS	7	NRAS Q61K (ACA>AAA)	NRAS	0	Pancreas	0.00627
	gs.3	IDH1 R132H (ACG>ATG)	IDH1	23	IDH1 R132C (TCG>TTG)	IDH1	1	Glioblastoma	0.00633
	gs.1	KRAS G12D (ACC>ATC)	KRAS	44	BRAF G469A (TCC>TGC)	BRAF	1	Colorectum	0.00635
	gs.2	CTNNB1 S33C (TCT>TGT)	CTNNB1	17	CTNNB1 T41I (ACC>ATC)	CTNNB1	8	Liver	0.00637
	gs.1	BRAF V600E (GTG>GAG)	BRAF	5	BRAF G469A (TCC>TGC)	BRAF	0	Lung Adeno	0.0064
	gs.1	NRAS Q61K (ACA>AAA)	NRAS	30	NRAS G13R (CCA>CGA)	NRAS	2	Melanoma	0.0064
	gs.1	KRAS G12A (ACC>AGC)	KRAS	6	KRAS G13D (GCC>GTC)	KRAS	0	Lung Adeno	0.0064
	gs.2	APC Q1378X (TCA>TTA)	APC	9	CTNNB1 G34V (TCC>TAC)	CTNNB1	0	Colorectum	0.00678
	gs.2	APC Q1378X (TCA>TTA)	APC	9	CTNNB1 D32Y (TCC>TAC)	CTNNB1	0	Colorectum	0.00678
	gs.3	IDH2 R140Q (CCG>CTG)	IDH2	11	IDH2 R362W (CCG>CTG)	IDH2	0	AML	0.00682
	gs.3	IDH2 R140Q (CCG>CTG)	IDH2	11	IDH2 G421S (CCG>CTG)	IDH2	0	AML	0.00682
	gs.1	KRAS G12A (ACC>AGC)	KRAS	6	KRAS G12S (CCA>CTA)	KRAS	1	Uterine Carcinoma	0.00699
	gs.1	KRAS G12C (CCA>CAA)	KRAS	9	BRAF D594G (ATC>ACC)	BRAF	1	Colorectum	0.00711
	gs.2	CTNNB1 S37P (TTC>TCC)	CTNNB1	2	APC R1114X (TCG>TTG)	APC	1	Uterine Carcinoma	0.00712
	gs.2	CTNNB1 H36P (ATG>AGG)	CTNNB1	18	CTNNB1 S37C (TCT>TGT)	CTNNB1	10	Liver	0.00715
	gs.1	KRAS G12R (CCA>CGA)	KRAS	97	KRAS G12V (ACC>AAC)	KRAS	166	Pancreas	0.00733
	gs.2	CTNNB1 S33C (TCT>TGT)	CTNNB1	17	CTNNB1 S33P (CTC>CCC)	CTNNB1	9	Liver	0.00734
	gs.2	CTNNB1 S33C (TCT>TGT)	CTNNB1	17	CTNNB1 G34V (TCC>TAC)	CTNNB1	11	Liver	0.00735
	gs.1	KRAS Q61H (CTT>CAT)	KRAS	7	BRAF N581S (ATC>ACC)	BRAF	0	Pancreas	0.00742
	gs.1	KRAS G12C (CCA>CAA)	KRAS	36	KRAS Q61H (CTT>CGT)	KRAS	0	Lung Adeno	0.00745
	gs.2	CTNNB1 S37P (TTC>TCC)	CTNNB1	2	APC R232X (ACG>ATG)	APC	1	Uterine Carcinoma	0.00753
	gs.2	CTNNB1 I35S (ATC>AGC)	CTNNB1	11	CTNNB1 S33Y (TCT>TAT)	CTNNB1	8	Liver	0.00759
	gs.1	BRAF V600E (GTG>GAG)	BRAF	6	NRAS Q61R (TTG>TCG)	NRAS	0	Glioblastoma	0.00766
	gs.3	IDH2 R172K (CCT>CTT)	IDH2	3	IDH2 A370T (GCG>GTG)	IDH2	0	AML	0.00772
	gs.3	IDH2 R172K (CCT>CTT)	IDH2	3	IDH2 R159H (GCG>GTG)	IDH2	0	AML	0.00772
	gs.3	IDH2 R172G (CTG>CCG)	IDH2	2	IDH2 R140Q (CCG>CTG)	IDH2	0	Glioma Low Grade	0.00772
	gs.3	IDH2 R172G (CTG>CCG)	IDH2	2	IDH2 R140W (CCG>CTG)	IDH2	0	Glioma Low Grade	0.00772
	gs.3	IDH2 R172G (CTG>CCG)	IDH2	2	IDH2 R362W (CCG>CTG)	IDH2	0	Glioma Low Grade	0.00772
	gs.3	IDH2 R172G (CTG>CCG)	IDH2	2	IDH2 G421S (CCG>CTG)	IDH2	0	Glioma Low Grade	0.00772
	gs.2	CTNNB1 S45F (TCT>TTT)	CTNNB1	2	APC R216X (GCG>GTG)	APC	0	Uterine Carcinoma	0.00772
	gs.2	CTNNB1 S45F (TCT>TTT)	CTNNB1	2	APC R1450X (GCG>GTG)	APC	0	Uterine Carcinoma	0.00772
	gs.2	CTNNB1 S45F (TCT>TTT)	CTNNB1	2	APC R876X (GCG>GTG)	APC	0	Uterine Carcinoma	0.00772
	gs.1	KRAS G12D (ACC>ATC)	KRAS	44	NRAS Q61K (ACA>AAA)	NRAS	6	Colorectum	0.00801
	gs.3	IDH2 R172G (CTG>CCG)	IDH2	2	IDH2 D277N (TCG>TTG)	IDH2	0	Glioma Low Grade	0.00817
	gs.2	CTNNB1 T41A (GTA>GCA)	CTNNB1	44	CTNNB1 S37P (TTC>TCC)	CTNNB1	6	Liver	0.00834
	gs.2	CTNNB1 K335I (TTT>TAT)	CTNNB1	11	CTNNB1 D32G (GTC>GCC)	CTNNB1	12	Liver	0.00836
	gs.1	KRAS Q61H (CTT>CAT)	KRAS	7	NRAS G12D (ACC>ATC)	NRAS	1	Pancreas	0.00849
	gs.1	NRAS Q61K (ACA>AAA)	NRAS	6	BRAF G466E (TCC>TTC)	BRAF	0	Colorectum	0.00861
	gs.1	KRAS G12R (CCA>CGA)	KRAS	3	BRAF G466E (TCC>TTC)	BRAF	0	Colorectum	0.00877
	gs.2	CTNNB1 S37F (TCT>TTT)	CTNNB1	8	APC Q1378X (TCA>TTA)	APC	0	Uterine Carcinoma	0.0088
	gs.1	KRAS G12C (CCA>CAA)	KRAS	36	BRAF K601E (TTC>TCC)	BRAF	0	Lung Adeno	0.00885
	gs.1	KRAS G12C (CCA>CAA)	KRAS	5	BRAF G466E (TCC>TTC)	BRAF	0	Pancreas	0.00898
	gs.1	BRAF V600E (GTG>GAG)	BRAF	5	NRAS G12C (CCT>CAT)	NRAS	0	Lung Adeno	0.00918
	gs.3	IDH2 R140Q (CCG>CTG)	IDH2	11	IDH2 D277N (TCG>TTG)	IDH2	0	AML	0.00942
	gs.1	KRAS G12D (ACC>ATC)	KRAS	6	BRAF D594N (TCA>TTA)	BRAF	0	Oesophagus	0.00955
	gs.1	KRAS G12V (ACC>AAC)	KRAS	20	KRAS G12S (CCA>CTA)	KRAS	2	Lung Adeno	0.00955
	gs.1	BRAF V600E (GTG>GAG)	BRAF	6	NRAS G12C (CCT>CAT)	NRAS	0	Glioblastoma	0.00976
	gs.3	IDH1 R132C (TCG>TTG)	IDH1	6	IDH2 V217M (ACG>ATG)	IDH2	0	AML	0.00984
	gs.3	IDH1 R132C (TCG>TTG)	IDH1	6	IDH2 R60H (ACG>ATG)	IDH2	0	AML	0.00984
	gs.2	CTNNB1 G34R (CCA>CTA)	CTNNB1	4	APC R216X (GCG>GTG)	APC	0	Liver	0.00984
	gs.2	CTNNB1 G34R (CCA>CTA)	CTNNB1	4	APC R1450X (GCG>GTG)	APC	0	Liver	0.00984
	gs.2	CTNNB1 G34R (CCA>CTA)	CTNNB1	4	APC R876X (GCG>GTG)	APC	0	Liver	0.00984
	gs.1	NRAS Q61R (TTG>TCG)	NRAS	3	BRAF G466E (TCC>TTC)	BRAF	0	Bladder	0.00984
	gs.1	KRAS G12S (CCA>CTA)	KRAS	9	BRAF G466E (TCC>TTC)	BRAF	0	Colorectum	0.00989
	gs.1	NRAS Q61K (ACA>AAA)	NRAS	6	KRAS A146T (GCT>GTT)	KRAS	0	Thyroid	0.00989
	gs.2	CTNNB1 T41A (GTA>GCA)	CTNNB1	44	CTNNB1 S33P (CTC>CCC)	CTNNB1	9	Liver	0.00989
	gs.1	KRAS G12D (ACC>ATC)	KRAS	44	KRAS Q61H (CTT>CAT)	KRAS	1	Colorectum	0.00995
	gs.1	KRAS G12C (CCA>CAA)	KRAS	5	KRAS A146T (GCT>GTT)	KRAS	0	Pancreas	0.00995
	gs.2	CTNNB1 K335I (TTT>TAT)	CTNNB1	11	CTNNB1 S45Y (TCT>TAT)	CTNNB1	8	Liver	0.00999
	gs.2	CTNNB1 I35S (ATC>AGC)	CTNNB1	11	CTNNB1 S45Y (TCT>TAT)	CTNNB1	8	Liver	0.01
	gs.1	NRAS Q61L (TTG>TAG)	NRAS	10	NRAS Q61H (CTT>CAT)	NRAS	2	Melanoma	0.0101
	gs.1	NRAS Q61H (CTT>CAT)	NRAS	2	BRAF D594N (TCA>TTA)	BRAF	1	Melanoma	0.0104
	gs.1	NRAS Q61K (ACA>AAA)	NRAS	6	BRAF G466E (TCC>TTC)	BRAF	0	Thyroid	0.0104
	gs.2	APC Q1378X (TCA>TTA)	APC	9	CTNNB1 S33F (TCT>TTT)	CTNNB1	0	Colorectum	0.0106
	gs.1	KRAS G12C (CCA>CAA)	KRAS	3	BRAF G466E (TCC>TTC)	BRAF	0	Bladder	0.0106
	gs.1	KRAS G12D (ACC>ATC)	KRAS	10	BRAF G466E (TCC>TTC)	BRAF	0	Stomach	0.0108
	gs.2	CTNNB1 T41A (GTA>GCA)	CTNNB1	3	APC R216X (GCG>GTG)	APC	1	Prostate	0.0108
	gs.1	KRAS G12R (CCA>CGA)	KRAS	97	KRAS G12D (ACC>ATC)	KRAS	208	Pancreas	0.0109
	gs.1	KRAS G12D (ACC>ATC)	KRAS	10	BRAF D594N (TCA>TTA)	BRAF	1	Stomach	0.011
	gs.2	APC Q1378X (TCA>TTA)	APC	9	CTNNB1 T41I (ACC>ATC)	CTNNB1	2	Colorectum	0.011
	gs.2	CTNNB1 T41A (GTA>GCA)	CTNNB1	44	CTNNB1 T41I (ACC>ATC)	CTNNB1	8	Liver	0.011
	gs.1	KRAS G12C (CCA>CAA)	KRAS	9	BRAF K601E (TTC>TCC)	BRAF	0	Colorectum	0.0111
	gs.1	NRAS Q61R (TTG>TCG)	NRAS	9	BRAF K601E (TTC>TCC)	BRAF	0	Thyroid	0.0112
	gs.1	KRAS G12D (ACC>ATC)	KRAS	44	KRAS Q61H (CTT>CGT)	KRAS	3	Colorectum	0.0113
	gs.1	KRAS G12A (ACC>AGC)	KRAS	6	KRAS A146T (GCT>GTT)	KRAS	0	Lung Adeno	0.0115
	gs.2	CTNNB1 T41A (GTA>GCA)	CTNNB1	6	APC R1450X (GCG>GTG)	APC	21	Colorectum	0.0117
	gs.2	CTNNB1 T41A (GTA>GCA)	CTNNB1	6	APC R876X (GCG>GTG)	APC	17	Colorectum	0.0118
	gs.1	KRAS Q61H (CTT>CAT)	KRAS	7	BRAF G469A (TCC>TGC)	BRAF	0	Pancreas	0.0119
	gs.1	NRAS Q61R (TTG>TCG)	NRAS	38	KRAS G12R (CCA>CGA)	KRAS	1	Melanoma	0.012
	gs.1	BRAF V600E (GTG>GAG)	BRAF	6	BRAF K601E (TTC>TCC)	BRAF	0	Glioblastoma	0.0122
	gs.1	KRAS G13D (GCC>GTC)	KRAS	32	BRAF K601E (TTC>TCC)	BRAF	0	Colorectum	0.0122
	gs.1	KRAS G12A (ACC>AGC)	KRAS	6	NRAS G12D (ACC>ATC)	NRAS	2	Uterine Carcinoma	0.0123
	gs.1	KRAS G12D (ACC>ATC)	KRAS	10	NRAS G13D (ACC>ATC)	NRAS	0	Stomach	0.0123
	gs.1	KRAS G12D (ACC>ATC)	KRAS	10	NRAS G12D (ACC>ATC)	NRAS	0	Stomach	0.0123
	gs.1	KRAS G12A (ACC>AGC)	KRAS	9	NRAS G12D (ACC>ATC)	NRAS	5	Colorectum	0.0123
	gs.3	IDH2 R172K (CCT>CTT)	IDH2	3	IDH2 R362W (CCG>CTG)	IDH2	0	AML	0.0123
	gs.3	IDH2 R172K (CCT>CTT)	IDH2	3	IDH2 G421S (CCG>CTG)	IDH2	0	AML	0.0123
	gs.1	BRAF V600E (GTG>GAG)	BRAF	5	NRAS G13D (ACC>ATC)	NRAS	0	Lung Adeno	0.0127
	gs.1	BRAF V600E (GTG>GAG)	BRAF	5	NRAS G12D (ACC>ATC)	NRAS	0	Lung Adeno	0.0127
	gs.2	CTNNB1 S33C (TCT>TGT)	CTNNB1	17	CTNNB1 S33F (TCT>TTT)	CTNNB1	6	Liver	0.013
	gs.1	KRAS G12C (CCA>CAA)	KRAS	5	NRAS G13D (ACC>ATC)	NRAS	0	Pancreas	0.0135
	gs.1	KRAS G12D (ACC>ATC)	KRAS	17	KRAS G12S (CCA>CTA)	KRAS	1	Uterine Carcinoma	0.014
	gs.3	IDH2 R172K (CCT>CTT)	IDH2	10	IDH2 N156S (GTT>GCT)	IDH2	0	Glioma Low Grade	0.0142
	gs.2	CTNNB1 S37C (TCT>TGT)	CTNNB1	10	CTNNB1 G34R (CCA>CTA)	CTNNB1	4	Liver	0.0143
	gs.2	CTNNB1 K335I (TTT>TAT)	CTNNB1	11	CTNNB1 S33Y (TCT>TAT)	CTNNB1	8	Liver	0.0144
	gs.1	NRAS Q61K (ACA>AAA)	NRAS	6	KRAS G12S (CCA>CTA)	KRAS	0	Thyroid	0.0144
	gs.3	IDH1 R132H (ACG>ATG)	IDH1	322	IDH2 R172S (GCC>GGC)	IDH2	0	Glioma Low Grade	0.0145
	gs.3	IDH2 R172K (CCT>CTT)	IDH2	10	IDH2 T27A (GTC>GCC)	IDH2	0	Glioma Low Grade	0.0152
	gs.2	CTNNB1 S33Y (TCT>TAT)	CTNNB1	4	APC R2204X (TCG>TTG)	APC	4	Uterine Carcinoma	0.0153
	gs.2	CTNNB1 D32G (GTC>GCC)	CTNNB1	2	APC R1114X (TCG>TTG)	APC	1	Uterine Carcinoma	0.0154
	gs.1	KRAS G12C (CCA>CAA)	KRAS	5	BRAF D594N (TCA>TTA)	BRAF	0	Pancreas	0.0155
	gs.1	KRAS Q61H (CTT>CAT)	KRAS	7	NRAS G12C (CCT>CAT)	NRAS	0	Pancreas	0.0156
	gs.3	IDH2 R172M (CCT>CAT)	IDH2	2	IDH2 V217M (ACG>ATG)	IDH2	0	Glioma Low Grade	0.0156
	gs.3	IDH2 R172M (CCT>CAT)	IDH2	2	IDH2 R60H (ACG>ATG)	IDH2	0	Glioma Low Grade	0.0156
	gs.2	CTNNB1 H36P (ATG>AGG)	CTNNB1	18	CTNNB1 D32V (GTC>GAC)	CTNNB1	11	Liver	0.0157
	gs.2	CTNNB1 T41A (GTA>GCA)	CTNNB1	44	CTNNB1 G34V (TCC>TAC)	CTNNB1	11	Liver	0.0158
	gs.2	CTNNB1 T41A (GTA>GCA)	CTNNB1	44	CTNNB1 D32G (GTC>GCC)	CTNNB1	12	Liver	0.0158
	gs.1	KRAS G12A (ACC>AGC)	KRAS	6	BRAF G469A (TCC>TGC)	BRAF	0	Lung Adeno	0.0161
	gs.1	BRAF V600E (GTG>GAG)	BRAF	6	KRAS G12C (CCA>CAA)	KRAS	0	Glioblastoma	0.0161
	gs.3	IDH1 R132G (TCG>TGG)	IDH1	8	IDH2 G383V (CCC>CAC)	IDH2	0	Glioma Low Grade	0.0162
	gs.1	KRAS G12R (CCA>CGA)	KRAS	1	BRAF G466E (TCC>TTC)	BRAF	2	Melanoma	0.0166
	gs.2	CTNNB1 G34E (TCC>TTC)	CTNNB1	2	APC R213X (ACG>ATG)	APC	0	Uterine Carcinoma	0.017
	gs.2	CTNNB1 G34E (TCC>TTC)	CTNNB1	2	APC R499X (ACG>ATG)	APC	0	Uterine Carcinoma	0.017
	gs.2	CTNNB1 S45Y (TCT>TAT)	CTNNB1	8	APC Q1378X (TCA>TTA)	APC	0	Liver	0.0172
	gs.1	KRAS G12A (ACC>AGC)	KRAS	6	NRAS G13D (ACC>ATC)	NRAS	0	Lung Adeno	0.0175
	gs.1	KRAS G12A (ACC>AGC)	KRAS	6	NRAS G12D (ACC>ATC)	NRAS	0	Lung Adeno	0.0175
	gs.1	KRAS G12A (ACC>AGC)	KRAS	9	KRAS A146T (GCT>GTT)	KRAS	11	Colorectum	0.0175
	gs.1	KRAS G12A (ACC>AGC)	KRAS	4	BRAF D594N (TCA>TTA)	BRAF	0	Pancreas	0.0178
	gs.2	CTNNB1 D32G (GTC>GCC)	CTNNB1	2	APC R232X (ACG>ATG)	APC	1	Uterine Carcinoma	0.0179
	gs.3	IDH2 R172K (CCT>CTT)	IDH2	3	IDH2 D277N (TCG>TTG)	IDH2	0	AML	0.018
	gs.2	CTNNB1 S33C (TCT>TGT)	CTNNB1	17	CTNNB1 S33Y (TCT>TAT)	CTNNB1	8	Liver	0.0182
	gs.1	BRAF N581S (ATC>ACC)	BRAF	1	KRAS G12S (CCA>CTA)	KRAS	0	Melanoma	0.0182
	gs.1	NRAS Q61K (ACA>AAA)	NRAS	6	KRAS G12D (ACC>ATC)	KRAS	0	Thyroid	0.0183
	gs.1	NRAS Q61K (ACA>AAA)	NRAS	6	NRAS G13D (ACC>ATC)	NRAS	0	Thyroid	0.0183
	gs.1	NRAS Q61K (ACA>AAA)	NRAS	6	NRAS G12D (ACC>ATC)	NRAS	0	Thyroid	0.0183
	gs.1	KRAS G12V (ACC>AAC)	KRAS	15	BRAF G469A (TCC>TGC)	BRAF	0	Uterine Carcinoma	0.0185
	gs.1	BRAF V600E (GTG>GAG)	BRAF	6	KRAS G12A (ACC>AGC)	KRAS	0	Glioblastoma	0.0187
	gs.2	CTNNB1 G34V (TCC>TAC)	CTNNB1	11	APC Q1378X (TCA>TTA)	APC	0	Liver	0.0191
	gs.3	IDH1 R132G (TCG>TGG)	IDH1	8	IDH2 R172S (GCC>GAC)	IDH2	1	Glioma Low Grade	0.0192
	gs.1	KRAS A146T (GCT>GTT)	KRAS	11	BRAF G466E (TCC>TTC)	BRAF	0	Colorectum	0.0194
	gs.1	KRAS G12D (ACC>ATC)	KRAS	6	BRAF G466E (TCC>TTC)	BRAF	0	Oesophagus	0.0195
	gs.1	NRAS Q61H (CTT>CAT)	NRAS	2	KRAS G13D (GCC>GTC)	KRAS	0	Melanoma	0.0195
	gs.3	IDH2 R172K (CCT>CTT)	IDH2	10	IDH2 I419T (ATT>ACT)	IDH2	0	Glioma Low Grade	0.0196
	gs.2	CTNNB1 D32V (GTC>GAC)	CTNNB1	1	APC R213X (ACG>ATG)	APC	0	Prostate	0.0197
	gs.2	CTNNB1 D32V (GTC>GAC)	CTNNB1	1	APC R499X (ACG>ATG)	APC	0	Prostate	0.0197
	gs.2	CTNNB1 D32V (GTC>GAC)	CTNNB1	1	APC R232X (ACG>ATG)	APC	0	Prostate	0.0197
	gs.1	NRAS Q61K (ACA>AAA)	NRAS	30	NRAS Q61L (TTG>TAG)	NRAS	10	Melanoma	0.0197
	gs.1	BRAF V600E (GTG>GAG)	BRAF	6	NRAS Q61K (ACA>AAA)	NRAS	1	Glioblastoma	0.0197
	gs.2	CTNNB1 G34R (CCA>CTA)	CTNNB1	5	APC Q1378X (TCA>TTA)	APC	0	Uterine Carcinoma	0.0199
	gs.2	CTNNB1 I35S (ATC>AGC)	CTNNB1	11	CTNNB1 S37F (TCT>TTT)	CTNNB1	10	Liver	0.02
	gs.3	IDH2 R140Q (CCG>CTG)	IDH2	11	IDH2 R140W (CCG>CTG)	IDH2	1	AML	0.02
	gs.3	IDH2 R172M (CCT>CAT)	IDH2	2	IDH2 A370T (GCG>GTG)	IDH2	0	Glioma Low Grade	0.02
	gs.3	IDH2 R172M (CCT>CAT)	IDH2	2	IDH2 R159H (GCG>GTG)	IDH2	0	Glioma Low Grade	0.02
	gs.1	NRAS Q61H (CTT>CAT)	NRAS	2	NRAS G12D (ACC>ATC)	NRAS	0	Melanoma	0.0202
	gs.3	IDH1 R132H (ACG>ATG)	IDH1	322	IDH2 F270S (TTT>TCT)	IDH2	0	Glioma Low Grade	0.0203
	gs.3	IDH1 R132H (ACG>ATG)	IDH1	322	IDH2 K133R (TTT>TCT)	IDH2	0	Glioma Low Grade	0.0203
	gs.2	CTNNB1 D32V (GTC>GAC)	CTNNB1	1	APC R1450X (GCG>GTG)	APC	0	Prostate	0.0204
	gs.2	CTNNB1 D32V (GTC>GAC)	CTNNB1	1	APC R876X (GCG>GTG)	APC	0	Prostate	0.0204
	gs.2	CTNNB1 S33C (TCT>TGT)	CTNNB1	17	CTNNB1 D32G (GTC>GCC)	CTNNB1	12	Liver	0.0206
	gs.1	KRAS G12R (CCA>CGA)	KRAS	1	KRAS G12S (CCA>CTA)	KRAS	0	Melanoma	0.0208
	gs.1	KRAS G12A (ACC>AGC)	KRAS	9	BRAF D594N (TCA>TTA)	BRAF	2	Colorectum	0.0209
	gs.2	CTNNB1 G34E (TCC>TTC)	CTNNB1	2	APC R216X (GCG>GTG)	APC	0	Uterine Carcinoma	0.021
	gs.2	CTNNB1 G34E (TCC>TTC)	CTNNB1	2	APC R1450X (GCG>GTG)	APC	0	Uterine Carcinoma	0.021
	gs.2	CTNNB1 G34E (TCC>TTC)	CTNNB1	2	APC R876X (GCG>GTG)	APC	0	Uterine Carcinoma	0.021
	gs.2	CTNNB1 S33Y (TCT>TAT)	CTNNB1	8	APC Q1378X (TCA>TTA)	APC	0	Liver	0.021
	gs.3	IDH1 R132C (TCG>TTG)	IDH1	6	IDH2 A370T (GCG>GTG)	IDH2	0	AML	0.0222
	gs.3	IDH1 R132C (TCG>TTG)	IDH1	6	IDH2 R159H (GCG>GTG)	IDH2	0	AML	0.0222
	gs.1	KRAS G12C (CCA>CAA)	KRAS	9	NRAS G12D (ACC>ATC)	NRAS	5	Colorectum	0.0228
	gs.1	NRAS Q61R (TTG>TCG)	NRAS	9	NRAS G12C (CCT>CAT)	NRAS	0	Thyroid	0.0234
	gs.2	CTNNB1 S45F (TCT>TTT)	CTNNB1	2	APC R232X (ACG>ATG)	APC	1	Uterine Carcinoma	0.0239
	gs.2	CTNNB1 S45F (TCT>TTT)	CTNNB1	2	APC R1114X (TCG>TTG)	APC	1	Uterine Carcinoma	0.024
	gs.1	KRAS G12A (ACC>AGC)	KRAS	6	NRAS Q61K (ACA>AAA)	NRAS	0	Uterine Carcinoma	0.0241
	gs.2	CTNNB1 S37P (TTC>TCC)	CTNNB1	2	APC R2204X (TCG>TTG)	APC	4	Uterine Carcinoma	0.0244
	gs.1	NRAS Q61R (TTG>TCG)	NRAS	9	KRAS G12A (ACC>AGC)	KRAS	0	Thyroid	0.0244
	gs.2	APC R232X (ACG>ATG)	APC	12	APC R2204X (TCG>TTG)	APC	0	Colorectum	0.0245
	gs.2	CTNNB1 G34R (CCA>CTA)	CTNNB1	4	APC R2204X (TCG>TTG)	APC	0	Liver	0.0248
	gs.2	CTNNB1 G34R (CCA>CTA)	CTNNB1	4	APC R1114X (TCG>TTG)	APC	0	Liver	0.0248
	gs.2	CTNNB1 S45P (TTC>TCC)	CTNNB1	32	CTNNB1 S37F (TCT>TTT)	CTNNB1	10	Liver	0.0251
	gs.1	NRAS Q61R (TTG>TCG)	NRAS	9	BRAF G469A (TCC>TGC)	BRAF	0	Thyroid	0.0253
	gs.1	KRAS G12V (ACC>AAC)	KRAS	32	NRAS G13R (CCA>CGA)	NRAS	1	Colorectum	0.0257
	gs.2	APC R213X (ACG>ATG)	APC	11	APC R2204X (TCG>TTG)	APC	0	Colorectum	0.0259
	gs.1	KRAS G12V (ACC>AAC)	KRAS	20	BRAF D594G (ATC>ACC)	BRAF	0	Lung Adeno	0.026
	gs.2	CTNNB1 G34R (CCA>CTA)	CTNNB1	2	APC R213X (ACG>ATG)	APC	0	Stomach	0.0263
	gs.2	CTNNB1 G34R (CCA>CTA)	CTNNB1	2	APC R232X (ACG>ATG)	APC	0	Stomach	0.0263
	gs.1	KRAS Q61H (CTT>CAT)	KRAS	1	BRAF D594N (TCA>TTA)	BRAF	0	Bladder	0.0267
	gs.1	KRAS G12A (ACC>AGC)	KRAS	9	NRAS G12C (CCT>CAT)	NRAS	4	Colorectum	0.0268
	gs.1	KRAS Q61H (CTT>CAT)	KRAS	7	BRAF K601E (TTC>TCC)	BRAF	0	Pancreas	0.0272
	gs.1	KRAS G12C (CCA>CAA)	KRAS	5	KRAS G13D (GCC>GTC)	KRAS	2	Pancreas	0.0275
	gs.2	CTNNB1 G34R (CCA>CTA)	CTNNB1	2	APC R216X (GCG>GTG)	APC	0	Stomach	0.0278
	gs.2	CTNNB1 G34R (CCA>CTA)	CTNNB1	2	APC R876X (GCG>GTG)	APC	0	Stomach	0.0278
	gs.1	KRAS G13D (GCC>GTC)	KRAS	32	NRAS G12D (ACC>ATC)	NRAS	5	Colorectum	0.0278
	gs.2	CTNNB1 T41A (GTA>GCA)	CTNNB1	3	APC R1114X (TCG>TTG)	APC	1	Prostate	0.0293
	gs.3	IDH1 R132C (TCG>TTG)	IDH1	5	IDH1 R132H (ACG>ATG)	IDH1	0	Liver	0.0293
	gs.3	IDH1 R132C (TCG>TTG)	IDH1	5	IDH2 V217M (ACG>ATG)	IDH2	0	Liver	0.0293
	gs.3	IDH1 R132C (TCG>TTG)	IDH1	5	IDH2 R60H (ACG>ATG)	IDH2	0	Liver	0.0293
	gs.1	BRAF G469A (TCC>TGC)	BRAF	2	BRAF G466E (TCC>TTC)	BRAF	0	Bladder	0.0295
	gs.1	KRAS G12C (CCA>CAA)	KRAS	36	BRAF N581S (ATC>ACC)	BRAF	2	Lung Adeno	0.0296
	gs.1	NRAS Q61K (ACA>AAA)	NRAS	6	NRAS G13D (ACC>ATC)	NRAS	1	Colorectum	0.0304
	gs.1	KRAS G12R (CCA>CGA)	KRAS	1	NRAS G12D (ACC>ATC)	NRAS	0	Melanoma	0.0306
	gs.3	IDH1 R132H (ACG>ATG)	IDH1	322	IDH2 D187V (GTC>GAC)	IDH2	0	Glioma Low Grade	0.031
	gs.3	IDH1 R132H (ACG>ATG)	IDH1	322	IDH2 D83V (GTC>GAC)	IDH2	0	Glioma Low Grade	0.031
	gs.2	APC Q1378X (TCA>TTA)	APC	9	CTNNB1 S33P (CTC>CCC)	CTNNB1	0	Colorectum	0.031
	gs.2	CTNNB1 S37F (TCT>TTT)	CTNNB1	2	APC R213X (ACG>ATG)	APC	0	Stomach	0.0311
	gs.2	CTNNB1 S37F (TCT>TTT)	CTNNB1	2	APC R232X (ACG>ATG)	APC	0	Stomach	0.0311
	gs.1	KRAS Q61H (CTT>CAT)	KRAS	7	BRAF D594G (ATC>ACC)	BRAF	1	Pancreas	0.0313
	gs.1	NRAS Q61R (TTG>TCG)	NRAS	9	KRAS Q61H (CTT>CGT)	KRAS	0	Thyroid	0.0313
	gs.1	KRAS G12D (ACC>ATC)	KRAS	6	KRAS G12S (CCA>CTA)	KRAS	0	Bladder	0.0313
	gs.1	KRAS Q61H (CTT>CAT)	KRAS	7	NRAS Q61R (TTG>TCG)	NRAS	0	Pancreas	0.0313
	gs.1	KRAS G12R (CCA>CGA)	KRAS	1	KRAS G13D (GCC>GTC)	KRAS	0	Melanoma	0.0313
	gs.1	KRAS G12R (CCA>CGA)	KRAS	3	NRAS G13D (ACC>ATC)	NRAS	1	Colorectum	0.0315
	gs.1	NRAS Q61R (TTG>TCG)	NRAS	9	KRAS G12C (CCA>CAA)	KRAS	0	Thyroid	0.0316
	gs.1	KRAS G12C (CCA>CAA)	KRAS	36	NRAS Q61L (TTG>TAG)	NRAS	1	Lung Adeno	0.0316
	gs.2	CTNNB1 T41I (ACC>ATC)	CTNNB1	2	APC R2204X (TCG>TTG)	APC	0	Colorectum	0.0317
	gs.3	IDH2 R172M (CCT>CAT)	IDH2	2	IDH2 R140Q (CCG>CTG)	IDH2	0	Glioma Low Grade	0.0323
	gs.3	IDH2 R172M (CCT>CAT)	IDH2	2	IDH2 R140W (CCG>CTG)	IDH2	0	Glioma Low Grade	0.0323
	gs.3	IDH2 R172M (CCT>CAT)	IDH2	2	IDH2 R362W (CCG>CTG)	IDH2	0	Glioma Low Grade	0.0323
	gs.3	IDH2 R172M (CCT>CAT)	IDH2	2	IDH2 G421S (CCG>CTG)	IDH2	0	Glioma Low Grade	0.0323
	gs.1	BRAF V600E (GTG>GAG)	BRAF	6	KRAS Q61H (CTT>CGT)	KRAS	0	Glioblastoma	0.0324
	gs.1	BRAF N581S (ATC>ACC)	BRAF	1	BRAF G466E (TCC>TTC)	BRAF	2	Melanoma	0.0327
	gs.2	CTNNB1 S33C (TCT>TGT)	CTNNB1	17	CTNNB1 S45Y (TCT>TAT)	CTNNB1	8	Liver	0.0327
	gs.1	BRAF V600E (GTG>GAG)	BRAF	5	NRAS Q61K (ACA>AAA)	NRAS	0	Lung Adeno	0.0332
	gs.1	KRAS G12R (CCA>CGA)	KRAS	3	BRAF N581S (ATC>ACC)	BRAF	0	Colorectum	0.0332
	gs.1	BRAF V600E (GTG>GAG)	BRAF	5	KRAS Q61H (CTT>CGT)	KRAS	0	Lung Adeno	0.0339
	gs.1	KRAS G12V (ACC>AAC)	KRAS	15	NRAS Q61R (TTG>TCG)	NRAS	3	Uterine Carcinoma	0.0344
	gs.1	NRAS Q61L (TTG>TAG)	NRAS	10	BRAF N581S (ATC>ACC)	BRAF	1	Melanoma	0.0347
	gs.2	APC R216X (GCG>GTG)	APC	10	APC R2204X (TCG>TTG)	APC	0	Colorectum	0.0356
	gs.2	CTNNB1 D32V (GTC>GAC)	CTNNB1	1	APC R2204X (TCG>TTG)	APC	0	Prostate	0.0357
	gs.2	CTNNB1 D32Y (TCC>TAC)	CTNNB1	4	APC Q1378X (TCA>TTA)	APC	0	Uterine Carcinoma	0.0358
	gs.1	KRAS G12D (ACC>ATC)	KRAS	5	BRAF D594N (TCA>TTA)	BRAF	1	Lung Adeno	0.0358
	gs.3	IDH1 R132G (TCG>TGG)	IDH1	8	IDH2 R172G (CTG>CCG)	IDH2	2	Glioma Low Grade	0.036
	gs.1	KRAS G12C (CCA>CAA)	KRAS	3	KRAS A146T (GCT>GTT)	KRAS	0	Uterine Carcinoma	0.036
	gs.1	KRAS G12D (ACC>ATC)	KRAS	10	KRAS A146T (GCT>GTT)	KRAS	3	Stomach	0.0361
	gs.2	CTNNB1 T41A (GTA>GCA)	CTNNB1	44	CTNNB1 S33F (TCT>TTT)	CTNNB1	6	Liver	0.0361
	gs.1	BRAF V600E (GTG>GAG)	BRAF	5	BRAF D594G (ATC>ACC)	BRAF	0	Lung Adeno	0.0362
	gs.2	CTNNB1 D32V (GTC>GAC)	CTNNB1	11	CTNNB1 D32Y (TCC>TAC)	CTNNB1	8	Liver	0.0362
	gs.3	IDH2 R172K (CCT>CTT)	IDH2	10	IDH2 V217L (ACG>AAG)	IDH2	0	Glioma Low Grade	0.0365
	gs.2	CTNNB1 S37C (TCT>TGT)	CTNNB1	2	APC R213X (ACG>ATG)	APC	0	Stomach	0.0365
	gs.2	CTNNB1 S37C (TCT>TGT)	CTNNB1	2	APC R232X (ACG>ATG)	APC	0	Stomach	0.0365
	gs.3	IDH2 R172K (CCT>CTT)	IDH2	10	IDH2 K251N (TCT>TAT)	IDH2	0	Glioma Low Grade	0.0365
	gs.3	IDH2 R172K (CCT>CTT)	IDH2	10	IDH2 K280N (TCT>TAT)	IDH2	0	Glioma Low Grade	0.0365
	gs.3	IDH2 R172K (CCT>CTT)	IDH2	10	IDH2 E268D (TCT>TAT)	IDH2	0	Glioma Low Grade	0.0365
	gs.2	CTNNB1 I35S (ATC>AGC)	CTNNB1	1	APC R213X (ACG>ATG)	APC	0	Uterine Carcinoma	0.0365
	gs.2	CTNNB1 I35S (ATC>AGC)	CTNNB1	1	APC R499X (ACG>ATG)	APC	0	Uterine Carcinoma	0.0365
	gs.1	KRAS G12D (ACC>ATC)	KRAS	6	KRAS A146T (GCT>GTT)	KRAS	0	Bladder	0.0368
	gs.1	NRAS Q61H (CTT>CAT)	NRAS	2	KRAS G12D (ACC>ATC)	KRAS	1	Melanoma	0.037
	gs.1	BRAF K601E (TTC>TCC)	BRAF	5	KRAS Q61H (CTT>CGT)	KRAS	0	Melanoma	0.0371
	gs.1	BRAF N581S (ATC>ACC)	BRAF	1	KRAS G13D (GCC>GTC)	KRAS	0	Melanoma	0.0372
	gs.1	NRAS Q61K (ACA>AAA)	NRAS	6	BRAF D594G (ATC>ACC)	BRAF	0	Thyroid	0.0372
	gs.1	NRAS Q61K (ACA>AAA)	NRAS	6	BRAF N581S (ATC>ACC)	BRAF	0	Thyroid	0.0372
	gs.2	CTNNB1 K335I (TTT>TAT)	CTNNB1	11	CTNNB1 S37F (TCT>TTT)	CTNNB1	10	Liver	0.0373
	gs.1	KRAS G12R (CCA>CGA)	KRAS	2	BRAF D594N (TCA>TTA)	BRAF	0	Bladder	0.0373
	gs.2	CTNNB1 S33F (TCT>TTT)	CTNNB1	6	APC Q1378X (TCA>TTA)	APC	0	Liver	0.0373
	gs.3	IDH2 R172K (CCT>CTT)	IDH2	10	IDH2 E208X (TCC>TAC)	IDH2	0	Glioma Low Grade	0.0375
	gs.3	IDH2 R172K (CCT>CTT)	IDH2	10	IDH2 E52X (TCC>TAC)	IDH2	0	Glioma Low Grade	0.0375
	gs.1	KRAS G12A (ACC>AGC)	KRAS	4	BRAF G466E (TCC>TTC)	BRAF	0	Pancreas	0.0377
	gs.1	BRAF N581S (ATC>ACC)	BRAF	1	NRAS G12D (ACC>ATC)	NRAS	0	Melanoma	0.0381
	gs.1	KRAS G12D (ACC>ATC)	KRAS	10	BRAF D594G (ATC>ACC)	BRAF	0	Stomach	0.0383
	gs.1	KRAS G12D (ACC>ATC)	KRAS	10	BRAF N581S (ATC>ACC)	BRAF	0	Stomach	0.0383
	gs.1	NRAS Q61H (CTT>CAT)	NRAS	2	KRAS A146T (GCT>GTT)	KRAS	0	Melanoma	0.0389
	gs.1	KRAS G12V (ACC>AAC)	KRAS	32	NRAS Q61L (TTG>TAG)	NRAS	1	Colorectum	0.0389
	gs.2	CTNNB1 G34E (TCC>TTC)	CTNNB1	2	APC R1114X (TCG>TTG)	APC	1	Uterine Carcinoma	0.0396
	gs.3	IDH1 R132C (TCG>TTG)	IDH1	6	IDH2 R362W (CCG>CTG)	IDH2	0	AML	0.0401
	gs.3	IDH1 R132C (TCG>TTG)	IDH1	6	IDH2 G421S (CCG>CTG)	IDH2	0	AML	0.0401
	gs.3	IDH1 R132H (ACG>ATG)	IDH1	8	IDH2 V217M (ACG>ATG)	IDH2	0	AML	0.0405
	gs.3	IDH1 R132H (ACG>ATG)	IDH1	8	IDH2 R60H (ACG>ATG)	IDH2	0	AML	0.0405
	gs.2	CTNNB1 S33F (TCT>TTT)	CTNNB1	6	CTNNB1 S45Y (TCT>TAT)	CTNNB1	0	Uterine Carcinoma	0.0411
	gs.1	BRAF V600E (GTG>GAG)	BRAF	6	BRAF G469A (TCC>TGC)	BRAF	0	Glioblastoma	0.0412
	gs.2	CTNNB1 T41I (ACC>ATC)	CTNNB1	8	APC Q1378X (TCA>TTA)	APC	0	Liver	0.0413
	gs.3	IDH2 R172K (CCT>CTT)	IDH2	10	IDH2 M411I (TCA>TAA)	IDH2	0	Glioma Low Grade	0.0416
	gs.1	NRAS Q61K (ACA>AAA)	NRAS	6	BRAF N581S (ATC>ACC)	BRAF	0	Colorectum	0.042
	gs.1	KRAS Q61H (CTT>CGT)	KRAS	3	BRAF G466E (TCC>TTC)	BRAF	0	Colorectum	0.042
	gs.2	CTNNB1 S33C (TCT>TGT)	CTNNB1	5	CTNNB1 T41A (GTA>GCA)	CTNNB1	1	Uterine Carcinoma	0.0421
	gs.2	CTNNB1 S33F (TCT>TTT)	CTNNB1	6	APC Q1378X (TCA>TTA)	APC	0	Uterine Carcinoma	0.0421
	gs.1	NRAS G13R (CCA>CGA)	NRAS	2	NRAS G13D (ACC>ATC)	NRAS	1	Melanoma	0.0433
	gs.2	CTNNB1 T41A (GTA>GCA)	CTNNB1	6	APC R1114X (TCG>TTG)	APC	19	Colorectum	0.0434
	gs.2	CTNNB1 S37F (TCT>TTT)	CTNNB1	2	APC R216X (GCG>GTG)	APC	0	Stomach	0.0435
	gs.2	CTNNB1 S37F (TCT>TTT)	CTNNB1	2	APC R876X (GCG>GTG)	APC	0	Stomach	0.0435
	gs.2	CTNNB1 S45F (TCT>TTT)	CTNNB1	15	CTNNB1 D32Y (TCC>TAC)	CTNNB1	8	Liver	0.0435
	gs.1	NRAS Q61R (TTG>TCG)	NRAS	38	NRAS G13R (CCA>CGA)	NRAS	2	Melanoma	0.0442
	gs.1	KRAS G12A (ACC>AGC)	KRAS	6	BRAF G469A (TCC>TGC)	BRAF	0	Uterine Carcinoma	0.0442
	gs.2	CTNNB1 S37F (TCT>TTT)	CTNNB1	10	CTNNB1 G34R (CCA>CTA)	CTNNB1	4	Liver	0.0442
	gs.3	IDH2 R172K (CCT>CTT)	IDH2	10	IDH2 R60G (CCG>CGG)	IDH2	0	Glioma Low Grade	0.0442
	gs.3	IDH2 R172K (CCT>CTT)	IDH2	10	IDH2 R382G (CCG>CGG)	IDH2	0	Glioma Low Grade	0.0442
	gs.3	IDH2 R172K (CCT>CTT)	IDH2	10	IDH2 G417V (GCC>GAC)	IDH2	0	Glioma Low Grade	0.0443
	gs.1	KRAS G12D (ACC>ATC)	KRAS	5	BRAF G466E (TCC>TTC)	BRAF	0	Lung Adeno	0.0451
	gs.1	NRAS Q61K (ACA>AAA)	NRAS	6	BRAF D594N (TCA>TTA)	BRAF	0	Thyroid	0.0452
	gs.2	CTNNB1 G34R (CCA>CTA)	CTNNB1	2	APC R499X (ACG>ATG)	APC	1	Stomach	0.0452
	gs.2	CTNNB1 S37C (TCT>TGT)	CTNNB1	6	CTNNB1 S45Y (TCT>TAT)	CTNNB1	0	Uterine Carcinoma	0.0454
	gs.3	IDH2 R172K (CCT>CTT)	IDH2	3	IDH2 R140W (CCG>CTG)	IDH2	1	AML	0.0458
	gs.3	IDH2 R172M (CCT>CAT)	IDH2	2	IDH2 D277N (TCG>TTG)	IDH2	0	Glioma Low Grade	0.0458
	gs.1	KRAS G12S (CCA>CTA)	KRAS	9	NRAS G13D (ACC>ATC)	NRAS	1	Colorectum	0.046
	gs.1	KRAS G12V (ACC>AAC)	KRAS	15	KRAS Q61H (CTT>CGT)	KRAS	2	Uterine Carcinoma	0.0467
	gs.1	KRAS G12C (CCA>CAA)	KRAS	9	BRAF D594N (TCA>TTA)	BRAF	2	Colorectum	0.0467
	gs.1	KRAS G12D (ACC>ATC)	KRAS	17	BRAF K601E (TTC>TCC)	BRAF	1	Uterine Carcinoma	0.0477
	gs.3	IDH1 R132G (TCG>TGG)	IDH1	8	IDH2 R172S (GCC>GGC)	IDH2	0	Glioma Low Grade	0.0477
	gs.1	KRAS G12D (ACC>ATC)	KRAS	17	NRAS Q61K (ACA>AAA)	NRAS	0	Uterine Carcinoma	0.0482
	gs.2	CTNNB1 G34R (CCA>CTA)	CTNNB1	5	CTNNB1 S45Y (TCT>TAT)	CTNNB1	0	Uterine Carcinoma	0.0482
	gs.1	KRAS G12R (CCA>CGA)	KRAS	1	KRAS A146T (GCT>GTT)	KRAS	0	Melanoma	0.0483
	gs.2	CTNNB1 S33C (TCT>TGT)	CTNNB1	5	CTNNB1 G34E (TCC>TTC)	CTNNB1	2	Uterine Carcinoma	0.0483
	gs.1	KRAS G12A (ACC>AGC)	KRAS	6	KRAS G12S (CCA>CTA)	KRAS	2	Lung Adeno	0.0484
	gs.1	KRAS G12D (ACC>ATC)	KRAS	44	NRAS G13R (CCA>CGA)	NRAS	1	Colorectum	0.0488
	gs.1	KRAS G12A (ACC>AGC)	KRAS	6	BRAF K601E (TTC>TCC)	BRAF	1	Uterine Carcinoma	0.0494
	gs.1	KRAS G12D (ACC>ATC)	KRAS	10	NRAS G12C (CCT>CAT)	NRAS	1	Stomach	0.0499
