# Supplementary material for: The effects of mutational processes and selection on driver mutations across cancer types
Source: Nat Commun. 2018 May 10;9:1857. doi: 10.1038/s41467-018-04208-6 (PMC5945620; doi:10.1038/s41467-018-04208-6)
Supplement: Supplementary file 9 — Supplementary Data 6 [file 41467_2018_4208_MOESM9_ESM.xlsx]

## Sheet: Sheet1
Driver genes used for the study
	gene	classification
	ABL1	Oncogene
	ACVR1B	TSG
	AKT1	Oncogene
	ALK	Oncogene
	APC	TSG
	AR	Oncogene
	ARID1A	TSG
	ARID1B	TSG
	ARID2	TSG
	ASXL1	TSG
	ATM	TSG
	ATRX	TSG
	AXIN1	TSG
	B2M	TSG
	BAP1	TSG
	BCL2	Oncogene
	BCOR	TSG
	BRAF	Oncogene
	BRCA1	TSG
	BRCA2	TSG
	CARD11	Oncogene
	CASP8	TSG
	CBL	Oncogene
	CDC73	TSG
	CDH1	TSG
	CDKN2A	TSG
	CEBPA	TSG
	CIC	TSG
	CREBBP	TSG
	CRLF2	Oncogene
	CSF1R	Oncogene
	CTNNB1	Oncogene
	CYLD	TSG
	DAXX	TSG
	DNMT1	Oncogene
	DNMT3A	Oncogene
	EGFR	Oncogene
	EP300	TSG
	ERBB2	Oncogene
	EZH2	Oncogene
	FAM123B	TSG
	FBXW7	TSG
	FGFR2	Oncogene
	FGFR3	Oncogene
	FLT3	Oncogene
	FOXL2	Oncogene
	FUBP1	TSG
	GATA1	TSG
	GATA2	Oncogene
	GATA3	TSG
	GNA11	Oncogene
	GNAQ	Oncogene
	GNAS	Oncogene
	H3F3A	Oncogene
	HIST1H3B	Oncogene
	HNF1A	TSG
	HRAS	Oncogene
	IDH1	Oncogene
	IDH2	Oncogene
	JAK1	Oncogene
	JAK2	Oncogene
	JAK3	Oncogene
	KDM5C	TSG
	KDM6A	TSG
	KIT	Oncogene
	KLF4	Oncogene
	KRAS	Oncogene
	MAP2K1	Oncogene
	MAP3K1	TSG
	MED12	Oncogene
	MEN1	TSG
	MET	Oncogene
	MLH1	TSG
	MLL2	TSG
	MLL3	TSG
	MPL	Oncogene
	MSH2	TSG
	MSH6	TSG
	MYD88	Oncogene
	NCOR1	TSG
	NF1	TSG
	NF2	TSG
	NFE2L2	Oncogene
	NOTCH1	TSG
	NOTCH2	TSG
	NPM1	TSG
	NRAS	Oncogene
	PAX5	TSG
	PBRM1	TSG
	PDGFRA	Oncogene
	PHF6	TSG
	PIK3CA	Oncogene
	PIK3R1	TSG
	PPP2R1A	Oncogene
	PRDM1	TSG
	PTCH1	TSG
	PTEN	TSG
	PTPN11	Oncogene
	RB1	TSG
	RET	Oncogene
	RNF43	TSG
	RUNX1	TSG
	SETD2	TSG
	SETBP1	Oncogene
	SF3B1	Oncogene
	SMAD2	TSG
	SMAD4	TSG
	SMARCA4	TSG
	SMARCB1	TSG
	SMO	Oncogene
	SOCS1	TSG
	SOX9	TSG
	SPOP	Oncogene
	SRSF2	Oncogene
	STAG2	TSG
	STK11	TSG
	TET2	TSG
	TNFAIP3	TSG
	TRAF7	TSG
	TP53	TSG
	TSC1	TSG
	TSHR	Oncogene
	VHL	TSG
	WT1	TSG
